# Supplementary material for: Melicope oppenheimeri, section Pelea (Rutaceae), a new species from West Maui, Hawaiian Islands: with notes on its ecology, conservation, and phylogenetic placement
Source: PhytoKeys. 2016 Aug 25;(69):51–64. doi: 10.3897/phytokeys.69.8844 (PMC5029140; doi:10.3897/phytokeys.69.8844)
Supplement: XML Treatment for Melicope oppenheimeri [file phytokeys.69.8844-treatment1.xml]

<!DOCTYPE tp:taxon-treatment
  PUBLIC "-//TaxonX//DTD Taxonomic Treatment Publishing DTD v0 20100105//EN" "tax-treatment-NSO.dtd">
<tp:taxon-treatment xmlns:tp="http://www.plazi.org/taxpub"><tp:treatment-meta><kwd-group><label>Taxon classification</label><kwd><named-content content-type="kingdom">Plantae</named-content></kwd><kwd><named-content content-type="order">Sapindales</named-content></kwd><kwd><named-content content-type="family">Rutaceae</named-content></kwd></kwd-group><mixed-citation publication-type="journal"><person-group><name><surname>Wood</surname><given-names>Kennetah R.</given-names></name><name><surname>Appelhans</surname><given-names>Marc S.</given-names></name><name><surname>Wagner</surname><given-names>Warren L.</given-names></name></person-group><article-title><italic><tp:taxon-name><tp:taxon-name-part taxon-name-part-type="genus">Melicope</tp:taxon-name-part> <tp:taxon-name-part taxon-name-part-type="species">oppenheimeri</tp:taxon-name-part></tp:taxon-name></italic>, <tp:taxon-name><tp:taxon-name-part taxon-name-part-type="infraspecific-rank">section</tp:taxon-name-part> <tp:taxon-name-part taxon-name-part-type="section">Pelea</tp:taxon-name-part></tp:taxon-name> (<tp:taxon-name><tp:taxon-name-part taxon-name-part-type="family">Rutaceae</tp:taxon-name-part></tp:taxon-name>), a new species from West Maui, Hawaiian Islands: with notes on its ecology, conservation, and phylogenetic placement</article-title><source>PhytoKeys</source><day>25</day><month>8</month><year>2016</year><volume>2016</volume><issue>69</issue><fpage>51</fpage><lpage>64</lpage><pub-id pub-id-type="doi">10.3897/phytokeys.69.8844</pub-id></mixed-citation></tp:treatment-meta><tp:nomenclature><tp:taxon-name>
            <tp:taxon-name-part taxon-name-part-type="genus">Melicope</tp:taxon-name-part>
            <tp:taxon-name-part taxon-name-part-type="species">oppenheimeri</tp:taxon-name-part>
            <object-id xmlns:xlink="http://www.w3.org/1999/xlink" content-type="ipni" xlink:type="simple">urn:lsid:ipni.org:names:60472944-2</object-id>
          </tp:taxon-name><tp:taxon-authority>K.R. Wood, Appelhans &amp; W.L. Wagner</tp:taxon-authority><tp:taxon-status xmlns:xlink="http://www.w3.org/1999/xlink" xlink:type="simple">sp. nov.</tp:taxon-status><xref ref-type="fig" rid="F1">Figs 1</xref><xref ref-type="fig" rid="F4">, 4</xref><xref ref-type="fig" rid="F5">, 5</xref></tp:nomenclature><tp:treatment-sec sec-type="diagnosis" id="SECID0EMLAC"><title>Diagnosis.</title><p>Differs from Hawaiian congeners by its combination of leaves having 7–10 pair of secondary veins; cymes to 3 cm long; peduncles 5–6.5 mm long; flowers perfect; carpels basally connate 1/5, narrowed into a strongly reflexed beak 10–15 mm long, capsules 4–9 × 40–52 mm; and ovary appressed densely short-sericeous.</p></tp:treatment-sec><tp:treatment-sec sec-type="material" id="SECID0ERLAC"><title>Type.</title><p>United States of America. Hawaiian Islands, West Maui: Wailuku District, Waihe‘e Valley, <tp:taxon-name><tp:taxon-name-part taxon-name-part-type="genus">Metrosideros</tp:taxon-name-part> <tp:taxon-name-part taxon-name-part-type="species">polymorpha</tp:taxon-name-part> <tp:taxon-name-part taxon-name-part-type="infraspecific-rank">var.</tp:taxon-name-part> <tp:taxon-name-part taxon-name-part-type="variety">glaberrima</tp:taxon-name-part></tp:taxon-name>-<italic><tp:taxon-name><tp:taxon-name-part taxon-name-part-type="genus">Cheirodendron</tp:taxon-name-part> <tp:taxon-name-part taxon-name-part-type="species">trigynum</tp:taxon-name-part></tp:taxon-name></italic> wet forest, <named-content xmlns:xlink="http://www.w3.org/1999/xlink" content-type="dwc:verbatimCoordinates" xlink:type="simple"><named-content content-type="geo-json" specific-use="{&#34;type&#34;:&#34;Point&#34;,&#34;coordinates&#34;:[-156.565833,20.902500]}" id="NCID0ESMAC" xlink:type="simple">20°54.15'N; 156°33.95'W</named-content></named-content>, 770 m elev., 12 Sep 2006, <italic>Hank Oppenheimer &amp; Jill Miller H90609</italic> (holotype: <named-content xmlns:xlink="http://www.w3.org/1999/xlink" content-type="dwc:institutional_code" xlink:type="simple">PTBG</named-content>-070667; isotypes: <named-content xmlns:xlink="http://www.w3.org/1999/xlink" content-type="dwc:institutional_code" xlink:type="simple">BISH</named-content>, <named-content xmlns:xlink="http://www.w3.org/1999/xlink" content-type="dwc:institutional_code" xlink:type="simple">US</named-content>)</p></tp:treatment-sec><tp:treatment-sec sec-type="description" id="SECID0EINAC"><title>Description.</title><p>
            <bold><italic>Trees</italic></bold> 3–4 m tall, bark medium brown, young branchlets light brown, glabrate, 3–6 mm wide in third internode, terminal branchlets yellowish brown tomentose with a waxy scurf. <bold><italic>Leaves</italic></bold> opposite, unifoliolate, coriaceous, the blade obovate to broadly elliptic, occasionally orbicular, 5–17.5 × 3.5–8.5 cm, the margin entire, the base rounded to obtuse, the apex rounded, obtuse to acute, or emarginate, secondary veins usually 7–10 pairs, connected by a moderately arched vein 2–11 mm from margin with higher order venation reticulate, both surfaces glabrous, occasionally glabrate along midrib of abaxial surface, young leaves glabrate to sparsely puberulent on lower surface; petiole shallowly canaliculate, 10–30 × 1–3 mm at middle, glabrate. <bold><italic>Flowers</italic></bold>: perfect, 3–5 in axillary cymes up to 3 cm long, peduncles 5–6.5 mm long, sparsely short-puberulent, pedicles 5–8 mm, short-puberulent, bracteoles 1.5–3 mm long, sepals broadly ovate, tip short acuminate, externally sparsely short-puberulent, glabrous within, 3 × 2.5–2.8 mm, connate basally 1/4 to 1/3 of length; petals tinged purple, narrowly ovate, lanceolate, 6–8 × 2.5–3 mm, glabrous internally and externally, tips recurved, nectary disk with sparsely scattered hairs; ovary densely appressed short-sericeous; style ca. 1.7 mm long, with finely appressed hairs; stigma capitate, four lobed, glabrous; stamens 8, filaments glabrous, the antesepalous ones 5–7 mm long, antepetalous ones 4–5 mm long, all with pollen. <bold><italic>Capsules</italic></bold> purple tinged when fresh, 4–9 × 40–52 mm, carpels connate basally for ca. 1/5 their length, narrowed into a strongly reflexed beak 10–15 mm long, exocarp glabrate with few hairs widely spaced over surface, endocarp sparsely to evenly puberulent. <bold><italic>Seeds</italic></bold> 2 per carpel, ovoid, 5–9 mm long.</p></tp:treatment-sec><tp:treatment-sec sec-type="phenology" id="SECID0E6NAC"><title>Phenology.</title><p>To date, <italic><tp:taxon-name><tp:taxon-name-part taxon-name-part-type="genus">Melicope</tp:taxon-name-part> <tp:taxon-name-part taxon-name-part-type="species">oppenheimeri</tp:taxon-name-part></tp:taxon-name></italic> has been observed with flower buds in January and August, with flowers at anthesis during September, and with fruit during January, February, May, August, September, and November.</p></tp:treatment-sec><tp:treatment-sec sec-type="etymology" id="SECID0EPOAC"><title>Etymology.</title><p>We are pleased to name this new species in honor of Hank Oppenheimer, botanist with the Maui Nui Plant Extinction Prevention Program, who collected the type specimen and has made many valuable contributions to the understanding and conservation of the Hawaiian flora.</p><!--PageBreak--><!--PageBreak--></tp:treatment-sec><tp:treatment-sec sec-type="material" id="SECID0EWOAC"><title>Specimens examined.</title><p>
            <bold>United States. Hawaiian Islands, West Maui</bold>: Wailuku District, Waihe‘e Valley, south side, below and north of Kahoolewa Ridge, <named-content xmlns:xlink="http://www.w3.org/1999/xlink" content-type="dwc:verbatimCoordinates" xlink:type="simple"><named-content content-type="geo-json" specific-use="{&#34;type&#34;:&#34;Point&#34;,&#34;coordinates&#34;:[-156.565833,20.902500]}" id="NCID0EBPAC" xlink:type="simple">20°54.15'N; 156°33.95'W</named-content></named-content>, 770 m elev., 8 Aug 1998, <italic>Wood &amp; Perlman 7408</italic> (<named-content xmlns:xlink="http://www.w3.org/1999/xlink" content-type="dwc:institutional_code" xlink:type="simple">BISH</named-content>, <named-content xmlns:xlink="http://www.w3.org/1999/xlink" content-type="dwc:institutional_code" xlink:type="simple">PTBG</named-content>, <named-content xmlns:xlink="http://www.w3.org/1999/xlink" content-type="dwc:institutional_code" xlink:type="simple">US</named-content>); loc. cit., 9 Aug 1998, <italic>Perlman &amp; Wood 16,338</italic> (<named-content xmlns:xlink="http://www.w3.org/1999/xlink" content-type="dwc:institutional_code" xlink:type="simple">CANB</named-content>, <named-content xmlns:xlink="http://www.w3.org/1999/xlink" content-type="dwc:institutional_code" xlink:type="simple">PTBG</named-content>); loc. cit., 10 AUG 1998, <italic>Wood &amp; Perlman 7419</italic> (<named-content xmlns:xlink="http://www.w3.org/1999/xlink" content-type="dwc:institutional_code" xlink:type="simple">BISH</named-content>, <named-content xmlns:xlink="http://www.w3.org/1999/xlink" content-type="dwc:institutional_code" xlink:type="simple">PTBG</named-content>, <named-content xmlns:xlink="http://www.w3.org/1999/xlink" content-type="dwc:institutional_code" xlink:type="simple">US</named-content>); loc. cit., 15 Feb 2005, <italic>Oppenheimer &amp; Hansen H20,505</italic> (<named-content xmlns:xlink="http://www.w3.org/1999/xlink" content-type="dwc:institutional_code" xlink:type="simple">BISH</named-content>, <named-content xmlns:xlink="http://www.w3.org/1999/xlink" content-type="dwc:institutional_code" xlink:type="simple">PTBG</named-content>, <named-content xmlns:xlink="http://www.w3.org/1999/xlink" content-type="dwc:institutional_code" xlink:type="simple">US</named-content>); loc. cit., 19 May 2009, <italic>Perlman &amp; Oppenheimer 21,642</italic> (<named-content xmlns:xlink="http://www.w3.org/1999/xlink" content-type="dwc:institutional_code" xlink:type="simple">PTBG</named-content>).</p><p>The following couplets can be inserted into the existing key to Hawaiian <italic><tp:taxon-name><tp:taxon-name-part taxon-name-part-type="genus">Melicope</tp:taxon-name-part></tp:taxon-name></italic> (treated as <italic><tp:taxon-name><tp:taxon-name-part taxon-name-part-type="genus">Pelea</tp:taxon-name-part></tp:taxon-name></italic>) by Stone, Wagner, and Herbst (in <xref ref-type="bibr" rid="B21">Wagner et al. 1999</xref>, pp. 1179–1182) to accommodate <italic><tp:taxon-name><tp:taxon-name-part taxon-name-part-type="genus">Melicope</tp:taxon-name-part> <tp:taxon-name-part taxon-name-part-type="species">oppenheimeri</tp:taxon-name-part></tp:taxon-name></italic>.</p><table-wrap content-type="key" position="anchor" orientation="portrait"><table id="TID0E6HAC" rules="all"><tbody><tr><td rowspan="1" colspan="1">19(18)</td><td rowspan="1" colspan="1">Exocarp sparsely to densely puberulent or tomentose, at least toward base or along suture</td><td rowspan="1" colspan="1"><bold>20</bold></td></tr><tr><td rowspan="1" colspan="1">19</td><td rowspan="1" colspan="1">Exocarp glabrous or glabrate, sometimes with a few hairs widely spaced over surface (49).</td><td rowspan="1" colspan="1"><bold>49</bold></td></tr><tr><td rowspan="1" colspan="1">49(19)</td><td rowspan="1" colspan="1">Endocarp densely and uniformly short-villous; K</td><td rowspan="1" colspan="1">
                    <bold><italic><tp:taxon-name><tp:taxon-name-part taxon-name-part-type="genus">Melicope</tp:taxon-name-part> <tp:taxon-name-part taxon-name-part-type="species">cruciata</tp:taxon-name-part></tp:taxon-name></italic></bold>
                  </td></tr><tr><td rowspan="1" colspan="1">49</td><td rowspan="1" colspan="1">Endocarp glabrous or sparsely puberulent, especially along suture</td><td rowspan="1" colspan="1"><bold>50</bold></td></tr><tr><td rowspan="1" colspan="1">50(49)</td><td rowspan="1" colspan="1">Leaves ternate; O</td><td rowspan="1" colspan="1">
                    <bold><italic><tp:taxon-name><tp:taxon-name-part taxon-name-part-type="genus">Melicope</tp:taxon-name-part> <tp:taxon-name-part taxon-name-part-type="species">lydgatei</tp:taxon-name-part></tp:taxon-name></italic></bold>
                  </td></tr><tr><td rowspan="1" colspan="1">50</td><td rowspan="1" colspan="1">Leaves opposite.</td><td rowspan="1" colspan="1"><bold>51</bold></td></tr><tr><td rowspan="1" colspan="1">51(50)</td><td rowspan="1" colspan="1">Most petioles 0–10 mm long</td><td rowspan="1" colspan="1"><bold>52</bold></td></tr><tr><td rowspan="1" colspan="1">51</td><td rowspan="1" colspan="1">Most petioles over 10 mm long</td><td rowspan="1" colspan="1"><bold>58</bold></td></tr><tr><td rowspan="1" colspan="1">58(51)</td><td rowspan="1" colspan="1">Ovary sparsely to densely puberulent or tomentulose, but exocarp glabrate or nearly so in fruit</td><td rowspan="1" colspan="1"><bold>59</bold></td></tr><tr><td rowspan="1" colspan="1">58</td><td rowspan="1" colspan="1">Ovary and exocarp glabrous</td><td rowspan="1" colspan="1"><bold>60</bold></td></tr><tr><td rowspan="1" colspan="1">59(58)</td><td rowspan="1" colspan="1">Flowers perfect, carpels narrowed into a reflexed beak 10–15 mm long; <named-content xmlns:xlink="http://www.w3.org/1999/xlink" content-type="dwc:institutional_code" xlink:type="simple">WM</named-content></td><td rowspan="1" colspan="1">
                    <bold><italic><tp:taxon-name><tp:taxon-name-part taxon-name-part-type="genus">Melicope</tp:taxon-name-part> <tp:taxon-name-part taxon-name-part-type="species">oppenheimeri</tp:taxon-name-part></tp:taxon-name></italic></bold>
                  </td></tr><tr><td rowspan="1" colspan="1">59</td><td rowspan="1" colspan="1">Flowers unisexual, carpels straight or somewhat reflexed, apex not beaked</td><td rowspan="1" colspan="1"><bold>59a</bold></td></tr><tr><td rowspan="1" colspan="1">59a(59)</td><td rowspan="1" colspan="1">Capsules (16–)25–40(–50) mm wide, carpels connate 1/4–1/3 their length; pedicels 5–20 mm long; L, <named-content xmlns:xlink="http://www.w3.org/1999/xlink" content-type="dwc:institutional_code" xlink:type="simple">EM</named-content>, H</td><td rowspan="1" colspan="1">
                    <bold><italic><tp:taxon-name><tp:taxon-name-part taxon-name-part-type="genus">Melicope</tp:taxon-name-part> <tp:taxon-name-part taxon-name-part-type="species">volcanica</tp:taxon-name-part></tp:taxon-name></italic></bold>
                  </td></tr><tr><td rowspan="1" colspan="1">59a</td><td rowspan="1" colspan="1">Capsules 11–20 mm wide, carpels connate (1/3–)1/2 their length or more; pedicels 2–5 mm long; K, O</td><td rowspan="1" colspan="1">
                    <bold><italic><tp:taxon-name><tp:taxon-name-part taxon-name-part-type="genus">Melicope</tp:taxon-name-part> <tp:taxon-name-part taxon-name-part-type="species">wawraeana</tp:taxon-name-part></tp:taxon-name></italic></bold>
                  </td></tr></tbody></table></table-wrap></tp:treatment-sec><tp:treatment-sec sec-type="distribution" id="SECID0EPJAE"><title>Distribution and ecology.</title><p>Although seven trees of <italic><tp:taxon-name><tp:taxon-name-part taxon-name-part-type="genus">Melicope</tp:taxon-name-part> <tp:taxon-name-part taxon-name-part-type="species">oppenheimeri</tp:taxon-name-part></tp:taxon-name></italic> have been documented since its discovery in 1998, only three trees are still surviving in the upper headwaters of Waihe‘e Valley, West Maui (Figures <xref ref-type="fig" rid="F2">2</xref>, <xref ref-type="fig" rid="F3">3</xref>). No trees have yet been located outside of the type locality and access to the site has only been by helicopter.</p><fig id="F1" position="float" orientation="portrait"><label>Figure 1.</label><caption><p>
          <italic><tp:taxon-name><tp:taxon-name-part taxon-name-part-type="genus">Melicope</tp:taxon-name-part> <tp:taxon-name-part taxon-name-part-type="species">oppenheimeri</tp:taxon-name-part></tp:taxon-name></italic> K.R. Wood, Appelhans &amp; W.L. Wagner. <bold>A</bold> Flowering branch, <italic>Oppenheimer &amp; Hansen H20505</italic> (<named-content xmlns:xlink="http://www.w3.org/1999/xlink" content-type="dwc:institutional_code" xlink:type="simple">PTBG</named-content>) <bold>B</bold> Inflorescence <bold>C</bold> Undehisced fruit, showing beaked carpels <bold>D</bold> Fruit, partly open <bold>E</bold> Fruit, fully opened <bold>F</bold> Fruit endocarp showing venation and hairs <bold>B–F</bold> from <italic>Oppenheimer &amp; Miller H90609</italic> (<named-content xmlns:xlink="http://www.w3.org/1999/xlink" content-type="dwc:institutional_code" xlink:type="simple">PTBG</named-content>) (Illustration by Alice Tangerini).</p></caption><graphic xmlns:xlink="http://www.w3.org/1999/xlink" xlink:href="phytokeys-069-051-g001.jpg" position="float" orientation="portrait" xlink:type="simple" id="oo_100491.jpg"/></fig><fig id="F2" position="float" orientation="portrait"><label>Figure 2.</label><caption><p>Map of Maui, Hawai‘i showing location of <italic><tp:taxon-name><tp:taxon-name-part taxon-name-part-type="genus">Melicope</tp:taxon-name-part> <tp:taxon-name-part taxon-name-part-type="species">oppenheimeri</tp:taxon-name-part></tp:taxon-name></italic> in upper Waihe‘e Valley.</p></caption><graphic xmlns:xlink="http://www.w3.org/1999/xlink" xlink:href="phytokeys-069-051-g002.jpg" position="float" orientation="portrait" xlink:type="simple" id="oo_100492.jpg"/></fig><fig id="F3" position="float" orientation="portrait"><label>Figure 3.</label><caption><p>Map of upper Waihe‘e Valley, West Maui, with red dot indicating the location of <italic><tp:taxon-name><tp:taxon-name-part taxon-name-part-type="genus">Melicope</tp:taxon-name-part> <tp:taxon-name-part taxon-name-part-type="species">oppenheimeri</tp:taxon-name-part></tp:taxon-name></italic> on the cliff-base plateau region.</p></caption><graphic xmlns:xlink="http://www.w3.org/1999/xlink" xlink:href="phytokeys-069-051-g003.jpg" position="float" orientation="portrait" xlink:type="simple" id="oo_100493.jpg"/></fig><fig id="F4" position="float" orientation="portrait"><label>Figure 4.</label><caption><p>Habit of <italic><tp:taxon-name><tp:taxon-name-part taxon-name-part-type="genus">Melicope</tp:taxon-name-part> <tp:taxon-name-part taxon-name-part-type="species">oppenheimeri</tp:taxon-name-part></tp:taxon-name></italic> (<italic>Oppenheimer &amp; Miller H90609</italic>). Photo by H. Oppenheimer, 12 Sep 2006.</p></caption><graphic xmlns:xlink="http://www.w3.org/1999/xlink" xlink:href="phytokeys-069-051-g004.jpg" position="float" orientation="portrait" xlink:type="simple" id="oo_100494.jpg"/></fig><p>The plant communities of upper Waihe‘e Valley are varied and merge together in and around the 0.25 km<sup>2</sup> cliff-base plateau region where trees of <italic><tp:taxon-name><tp:taxon-name-part taxon-name-part-type="genus">Melicope</tp:taxon-name-part> <tp:taxon-name-part taxon-name-part-type="species">oppenheimeri</tp:taxon-name-part></tp:taxon-name></italic> occur. The plateau itself represents a relictual low statured <italic><tp:taxon-name><tp:taxon-name-part taxon-name-part-type="genus">Metrosideros</tp:taxon-name-part></tp:taxon-name></italic> Banks ex Gaertn. (<tp:taxon-name><tp:taxon-name-part taxon-name-part-type="family">Myrtaceae</tp:taxon-name-part></tp:taxon-name>)-<italic><tp:taxon-name><tp:taxon-name-part taxon-name-part-type="genus">Cheirodendron</tp:taxon-name-part></tp:taxon-name></italic> Nutt. ex Seem. (<tp:taxon-name><tp:taxon-name-part taxon-name-part-type="family">Araliaceae</tp:taxon-name-part></tp:taxon-name>) lowland wet forest community. Other relic native components of the plateau include ferns such as <italic><tp:taxon-name><tp:taxon-name-part taxon-name-part-type="genus">Asplenium</tp:taxon-name-part> <tp:taxon-name-part taxon-name-part-type="species">lobulatum</tp:taxon-name-part></tp:taxon-name></italic> Mett. (<tp:taxon-name><tp:taxon-name-part taxon-name-part-type="family">Aspleniaceae</tp:taxon-name-part></tp:taxon-name>), <italic><tp:taxon-name><tp:taxon-name-part taxon-name-part-type="genus">Cibotium</tp:taxon-name-part> <tp:taxon-name-part taxon-name-part-type="species">glaucum</tp:taxon-name-part></tp:taxon-name></italic> (Sm.) Hook. &amp; Arn. (<tp:taxon-name><tp:taxon-name-part taxon-name-part-type="family">Cibotiaceae</tp:taxon-name-part></tp:taxon-name>), <!--PageBreak--><italic><tp:taxon-name><tp:taxon-name-part taxon-name-part-type="genus">Ctenitis</tp:taxon-name-part> <tp:taxon-name-part taxon-name-part-type="species">latifrons</tp:taxon-name-part></tp:taxon-name></italic> (Brack.) Copel. (<tp:taxon-name><tp:taxon-name-part taxon-name-part-type="family">Dryopteridaceae</tp:taxon-name-part></tp:taxon-name>), <italic><tp:taxon-name><tp:taxon-name-part taxon-name-part-type="genus">Diplazium</tp:taxon-name-part> <tp:taxon-name-part taxon-name-part-type="species">sandwichianum</tp:taxon-name-part></tp:taxon-name></italic> (C. Presl) Diels (<tp:taxon-name><tp:taxon-name-part taxon-name-part-type="family">Athyriaceae</tp:taxon-name-part></tp:taxon-name>), two endemic genera of ferns, namely <italic><tp:taxon-name><tp:taxon-name-part taxon-name-part-type="genus">Adenophorus</tp:taxon-name-part></tp:taxon-name></italic> Gaudich. (<tp:taxon-name><tp:taxon-name-part taxon-name-part-type="family">Polypodiaceae</tp:taxon-name-part></tp:taxon-name>) and <italic><tp:taxon-name><tp:taxon-name-part taxon-name-part-type="genus">Sadleria</tp:taxon-name-part></tp:taxon-name></italic> Kaulf. (<tp:taxon-name><tp:taxon-name-part taxon-name-part-type="family">Blechnaceae</tp:taxon-name-part></tp:taxon-name>), along with herbs, shrubs, and small trees including <italic><tp:taxon-name><tp:taxon-name-part taxon-name-part-type="genus">Antidesma</tp:taxon-name-part> <tp:taxon-name-part taxon-name-part-type="species">platyphylla</tp:taxon-name-part></tp:taxon-name></italic> H. Mann (<tp:taxon-name><tp:taxon-name-part taxon-name-part-type="family">Phyllanthaceae</tp:taxon-name-part></tp:taxon-name>), <italic><tp:taxon-name><tp:taxon-name-part taxon-name-part-type="genus">Broussaisia</tp:taxon-name-part> <tp:taxon-name-part taxon-name-part-type="species">arguta</tp:taxon-name-part></tp:taxon-name></italic> Gaudich. (<tp:taxon-name><tp:taxon-name-part taxon-name-part-type="family">Hydrangeaceae</tp:taxon-name-part></tp:taxon-name>), <italic><tp:taxon-name><tp:taxon-name-part taxon-name-part-type="genus">Coprosma</tp:taxon-name-part> <tp:taxon-name-part taxon-name-part-type="species">pubens</tp:taxon-name-part></tp:taxon-name></italic> A. Gray (<tp:taxon-name><tp:taxon-name-part taxon-name-part-type="family">Rubiaceae</tp:taxon-name-part></tp:taxon-name>), <italic><tp:taxon-name><tp:taxon-name-part taxon-name-part-type="genus">Dubautia</tp:taxon-name-part> <tp:taxon-name-part taxon-name-part-type="species">plantaginea</tp:taxon-name-part></tp:taxon-name></italic> Gaudich. (<tp:taxon-name><tp:taxon-name-part taxon-name-part-type="family">Asteraceae</tp:taxon-name-part></tp:taxon-name>), <italic><tp:taxon-name><tp:taxon-name-part taxon-name-part-type="genus">Peperomia</tp:taxon-name-part> <tp:taxon-name-part taxon-name-part-type="species">hirtipetiola</tp:taxon-name-part></tp:taxon-name></italic> C. DC. (<tp:taxon-name><tp:taxon-name-part taxon-name-part-type="family">Piperaceae</tp:taxon-name-part></tp:taxon-name>), and various species of <italic><tp:taxon-name><tp:taxon-name-part taxon-name-part-type="genus">Clermontia</tp:taxon-name-part></tp:taxon-name></italic> Gaudich., <italic><tp:taxon-name><tp:taxon-name-part taxon-name-part-type="genus">Cyanea</tp:taxon-name-part></tp:taxon-name></italic> Gaudich. (both <tp:taxon-name><tp:taxon-name-part taxon-name-part-type="family">Campanulaceae</tp:taxon-name-part></tp:taxon-name>), and <italic><tp:taxon-name><tp:taxon-name-part taxon-name-part-type="genus">Cyrtandra</tp:taxon-name-part></tp:taxon-name></italic> J.R. Forst. &amp; G. Forst. (<tp:taxon-name><tp:taxon-name-part taxon-name-part-type="family">Gesneriaceae</tp:taxon-name-part></tp:taxon-name>). Steeper ridges and slopes that edge the plateau are dominated by matting ferns of <italic><tp:taxon-name><tp:taxon-name-part taxon-name-part-type="genus">Dicranopteris</tp:taxon-name-part></tp:taxon-name></italic> Bernh.(<tp:taxon-name><tp:taxon-name-part taxon-name-part-type="family">Gleicheniaceae</tp:taxon-name-part></tp:taxon-name>) (<xref ref-type="bibr" rid="B22">Wood 1997</xref>).</p><p>Unfortunately, past habitat degradation by introduced pigs (<italic><tp:taxon-name><tp:taxon-name-part taxon-name-part-type="genus">Sus</tp:taxon-name-part> <tp:taxon-name-part taxon-name-part-type="species">scrofa</tp:taxon-name-part></tp:taxon-name></italic> L.) has altered the plant composition of the plateau, which is now being dominated by a succession of invasive weeds, which threaten <italic><tp:taxon-name><tp:taxon-name-part taxon-name-part-type="genus">Melicope</tp:taxon-name-part> <tp:taxon-name-part taxon-name-part-type="species">oppenheimeri</tp:taxon-name-part></tp:taxon-name></italic>, especially <italic><tp:taxon-name><tp:taxon-name-part taxon-name-part-type="genus">Ageratina</tp:taxon-name-part> <tp:taxon-name-part taxon-name-part-type="species">adenophora</tp:taxon-name-part></tp:taxon-name></italic> (Spreng.) R.M. King &amp; H. Rob. (<tp:taxon-name><tp:taxon-name-part taxon-name-part-type="family">Asteraceae</tp:taxon-name-part></tp:taxon-name>), <italic><tp:taxon-name><tp:taxon-name-part taxon-name-part-type="genus">Buddleja</tp:taxon-name-part> <tp:taxon-name-part taxon-name-part-type="species">asiatica</tp:taxon-name-part></tp:taxon-name></italic> Lour. (<tp:taxon-name><tp:taxon-name-part taxon-name-part-type="family">Scrophulariaceae</tp:taxon-name-part></tp:taxon-name>), <italic><tp:taxon-name><tp:taxon-name-part taxon-name-part-type="genus">Clidemia</tp:taxon-name-part> <tp:taxon-name-part taxon-name-part-type="species">hirta</tp:taxon-name-part></tp:taxon-name></italic> (L.) D. Don (<tp:taxon-name><tp:taxon-name-part taxon-name-part-type="family">Melastomataceae</tp:taxon-name-part></tp:taxon-name>), <italic><tp:taxon-name><tp:taxon-name-part taxon-name-part-type="genus">Erigeron</tp:taxon-name-part> <tp:taxon-name-part taxon-name-part-type="species">karvinskianus</tp:taxon-name-part></tp:taxon-name></italic> DC. (<tp:taxon-name><tp:taxon-name-part taxon-name-part-type="family">Asteraceae</tp:taxon-name-part></tp:taxon-name>), and <italic><tp:taxon-name><tp:taxon-name-part taxon-name-part-type="genus">Tibouchina</tp:taxon-name-part> <tp:taxon-name-part taxon-name-part-type="species">herbacea</tp:taxon-name-part></tp:taxon-name></italic> (DC.) Cogn. (<tp:taxon-name><tp:taxon-name-part taxon-name-part-type="family">Melastomataceae</tp:taxon-name-part></tp:taxon-name>) (<xref ref-type="bibr" rid="B22">Wood 1997</xref>).</p><p>Towering over the plateau and most outstanding, are vertical caldera-like basalt cliffs dominated by a native sedge and grass association called <italic><tp:taxon-name><tp:taxon-name-part taxon-name-part-type="genus">Machaerina</tp:taxon-name-part></tp:taxon-name></italic> Vahl (<tp:taxon-name><tp:taxon-name-part taxon-name-part-type="family">Cyperaceae</tp:taxon-name-part></tp:taxon-name>)-<italic><tp:taxon-name><tp:taxon-name-part taxon-name-part-type="genus">Deschampsia</tp:taxon-name-part></tp:taxon-name></italic> P. Beauv. (<tp:taxon-name><tp:taxon-name-part taxon-name-part-type="family">Poaceae</tp:taxon-name-part></tp:taxon-name>) wet cliff community. The cliffs are seeping with springs and waterfalls and strata of past volcanic flows are clearly evident. Additional components of this Waihe‘e cliff community include <italic><tp:taxon-name><tp:taxon-name-part taxon-name-part-type="genus">Sadleria</tp:taxon-name-part> <tp:taxon-name-part taxon-name-part-type="species">pallida</tp:taxon-name-part></tp:taxon-name></italic> <!--PageBreak-->Hook. &amp; Arn., <italic><tp:taxon-name><tp:taxon-name-part taxon-name-part-type="genus">Pipturus</tp:taxon-name-part> <tp:taxon-name-part taxon-name-part-type="species">albidus</tp:taxon-name-part></tp:taxon-name></italic> (Hook. &amp; Arn.) A. Gray (<tp:taxon-name><tp:taxon-name-part taxon-name-part-type="family">Urticaceae</tp:taxon-name-part></tp:taxon-name>), <italic><tp:taxon-name><tp:taxon-name-part taxon-name-part-type="genus">Eragrostis</tp:taxon-name-part> <tp:taxon-name-part taxon-name-part-type="species">grandis</tp:taxon-name-part></tp:taxon-name></italic> Hillebr., <italic><tp:taxon-name><tp:taxon-name-part taxon-name-part-type="genus">Isachne</tp:taxon-name-part> <tp:taxon-name-part taxon-name-part-type="species">distichophylla</tp:taxon-name-part></tp:taxon-name></italic> Munro ex Hillebr. (both <tp:taxon-name><tp:taxon-name-part taxon-name-part-type="family">Poaceae</tp:taxon-name-part></tp:taxon-name>), and <italic><tp:taxon-name><tp:taxon-name-part taxon-name-part-type="genus">Dubautia</tp:taxon-name-part> <tp:taxon-name-part taxon-name-part-type="species">scabra</tp:taxon-name-part></tp:taxon-name></italic> (DC.) D.D. Keck.</p><p>Superb examples of <italic><tp:taxon-name><tp:taxon-name-part taxon-name-part-type="genus">Metrosideros</tp:taxon-name-part></tp:taxon-name></italic>-<italic><tp:taxon-name><tp:taxon-name-part taxon-name-part-type="genus">Cheirodendron</tp:taxon-name-part></tp:taxon-name></italic> montane wet forest dominate above these cliffs in association with windswept wet shrublands and occasional bog communities in and around the locality known as Kaho‘olewa Ridge (<xref ref-type="bibr" rid="B22">Wood 1997</xref>). At the base of the cliffs, which enclose the southern perimeter of the plateau lie heaps of basalt talus with accumulated substrates which are moderately deep in sections and appear to be fine textured brown silty clay.</p><p>The forests spreading below the plateau are composed of <italic><tp:taxon-name><tp:taxon-name-part taxon-name-part-type="genus">Metrosideros</tp:taxon-name-part></tp:taxon-name></italic> mixed lowland riparian vegetation, which are closed to open in canopy and dissected by deeply <!--PageBreak-->carved streams with steep banks 10–30 m in height. The native flora of this lower riparian community has similarities to the cliff-base plateau but with a greater diversity, including <italic><tp:taxon-name><tp:taxon-name-part taxon-name-part-type="genus">Ilex</tp:taxon-name-part> <tp:taxon-name-part taxon-name-part-type="species">anomala</tp:taxon-name-part></tp:taxon-name></italic> Hook. &amp; Arn. (<tp:taxon-name><tp:taxon-name-part taxon-name-part-type="family">Aquifoliaceae</tp:taxon-name-part></tp:taxon-name>), <italic><tp:taxon-name><tp:taxon-name-part taxon-name-part-type="genus">Perrottetia</tp:taxon-name-part> <tp:taxon-name-part taxon-name-part-type="species">sandwicensis</tp:taxon-name-part></tp:taxon-name></italic> A. Gray (<tp:taxon-name><tp:taxon-name-part taxon-name-part-type="family">Dipentodontaceae</tp:taxon-name-part></tp:taxon-name>), <italic><tp:taxon-name><tp:taxon-name-part taxon-name-part-type="genus">Polyscias</tp:taxon-name-part> <tp:taxon-name-part taxon-name-part-type="species">oahuensis</tp:taxon-name-part></tp:taxon-name></italic> (A. Gray) Lowry &amp; G.M. Plunkett (<tp:taxon-name><tp:taxon-name-part taxon-name-part-type="family">Araliaceae</tp:taxon-name-part></tp:taxon-name>), and <italic><tp:taxon-name><tp:taxon-name-part taxon-name-part-type="genus">Pritchardia</tp:taxon-name-part> <tp:taxon-name-part taxon-name-part-type="species">forbesiana</tp:taxon-name-part></tp:taxon-name></italic> Rock (<tp:taxon-name><tp:taxon-name-part taxon-name-part-type="family">Arecaceae</tp:taxon-name-part></tp:taxon-name>), along with species of <italic><tp:taxon-name><tp:taxon-name-part taxon-name-part-type="genus">Kadua</tp:taxon-name-part></tp:taxon-name></italic> Cham. &amp; Schltdl. (<tp:taxon-name><tp:taxon-name-part taxon-name-part-type="family">Rubiaceae</tp:taxon-name-part></tp:taxon-name>), <italic><tp:taxon-name><tp:taxon-name-part taxon-name-part-type="genus">Myrsine</tp:taxon-name-part></tp:taxon-name></italic> L. (<tp:taxon-name><tp:taxon-name-part taxon-name-part-type="family">Primulaceae</tp:taxon-name-part></tp:taxon-name>), and <italic><tp:taxon-name><tp:taxon-name-part taxon-name-part-type="genus">Psychotria</tp:taxon-name-part></tp:taxon-name></italic> L. (<tp:taxon-name><tp:taxon-name-part taxon-name-part-type="family">Rubiaceae</tp:taxon-name-part></tp:taxon-name>) (<xref ref-type="bibr" rid="B22">Wood 1997</xref>). Notable observations of native birds in the upper Waihe‘e region include nesting seabird colonies of dark-rumped petrels (<italic><tp:taxon-name><tp:taxon-name-part taxon-name-part-type="genus">Pterodroma</tp:taxon-name-part> <tp:taxon-name-part taxon-name-part-type="species">sandwichensis</tp:taxon-name-part></tp:taxon-name></italic> Ridgeway) along with native forest birds such as ‘apapane (<italic><tp:taxon-name><tp:taxon-name-part taxon-name-part-type="genus">Himatione</tp:taxon-name-part> <tp:taxon-name-part taxon-name-part-type="species">sanguinea</tp:taxon-name-part></tp:taxon-name></italic> Gmelin), and ‘amakihi (<italic><tp:taxon-name><tp:taxon-name-part taxon-name-part-type="genus">Chlorodrepanis</tp:taxon-name-part> <tp:taxon-name-part taxon-name-part-type="species">virens</tp:taxon-name-part> <tp:taxon-name-part taxon-name-part-type="subspecies">wilsoni</tp:taxon-name-part></tp:taxon-name></italic> Rothschild).</p></tp:treatment-sec><tp:treatment-sec sec-type="Phylogenetic placement" id="SECID0EWAAG"><title>Phylogenetic placement.</title><p>
            <italic><tp:taxon-name><tp:taxon-name-part taxon-name-part-type="genus">Melicope</tp:taxon-name-part> <tp:taxon-name-part taxon-name-part-type="species">oppenheimeri</tp:taxon-name-part></tp:taxon-name></italic>, like all Hawaiian <italic><tp:taxon-name><tp:taxon-name-part taxon-name-part-type="genus">Melicope</tp:taxon-name-part></tp:taxon-name></italic>, falls into <tp:taxon-name><tp:taxon-name-part taxon-name-part-type="infraspecific-rank">section</tp:taxon-name-part> <tp:taxon-name-part taxon-name-part-type="section">Pelea</tp:taxon-name-part></tp:taxon-name>, which has a distribution ranging from Taiwan, the Philippines, and Borneo eastward to the Hawaiian and Marquesas Islands, and south to New Caledonia. Only <italic><tp:taxon-name><tp:taxon-name-part taxon-name-part-type="genus">Melicope</tp:taxon-name-part> <tp:taxon-name-part taxon-name-part-type="species">triphylla</tp:taxon-name-part></tp:taxon-name></italic> (Lam.) Merr. is distributed in the Southeast Asian areas mentioned above, and the remainder of <tp:taxon-name><tp:taxon-name-part taxon-name-part-type="infraspecific-rank">sect.</tp:taxon-name-part> <tp:taxon-name-part taxon-name-part-type="section">Pelea</tp:taxon-name-part></tp:taxon-name> is restricted to New Guinea and Pa<!--PageBreak-->cific archipelagos (<xref ref-type="bibr" rid="B8">Hartley 2001</xref>). <tp:taxon-name><tp:taxon-name-part taxon-name-part-type="infraspecific-rank">Section</tp:taxon-name-part> <tp:taxon-name-part taxon-name-part-type="section">Pelea</tp:taxon-name-part></tp:taxon-name> proved to be polyphyletic in molecular phylogenetic analyses, and monophyly can be reached if the New Caledonian species are excluded and the Hawaiian endemic genus <italic><tp:taxon-name><tp:taxon-name-part taxon-name-part-type="genus">Platydesma</tp:taxon-name-part></tp:taxon-name></italic> is included in the section (<xref ref-type="bibr" rid="B3">Appelhans et al. 2014b</xref>). <xref ref-type="bibr" rid="B8">Hartley (2001</xref>, pp. 31, 139–140) stated that the Hawaiian species mostly resemble the New Caledonian species – especially <italic><tp:taxon-name><tp:taxon-name-part taxon-name-part-type="genus">Melicope</tp:taxon-name-part> <tp:taxon-name-part taxon-name-part-type="species">vieillardii</tp:taxon-name-part></tp:taxon-name></italic> – based on several “primitive” characters including bisexual flowers, persistent sepals and petals, apically acute staminal filaments, basally connate carpels, glabrous endocarp, and Type A seed attachment, however, a close phylogenetic relationship of the Hawaiian and the New Caledonian species could not be verified (<xref ref-type="bibr" rid="B3">Appelhans et al. 2014b</xref>). The Hawaiian species of <italic><tp:taxon-name><tp:taxon-name-part taxon-name-part-type="genus">Melicope</tp:taxon-name-part></tp:taxon-name></italic> have been treated under the genus <italic><tp:taxon-name><tp:taxon-name-part taxon-name-part-type="genus">Pelea</tp:taxon-name-part></tp:taxon-name></italic> by Wagner et al. (1990) and the authors divided the taxon into the four sections <italic><tp:taxon-name><tp:taxon-name-part taxon-name-part-type="genus">Apocarpa</tp:taxon-name-part></tp:taxon-name></italic> B. Stone; <italic><tp:taxon-name><tp:taxon-name-part taxon-name-part-type="genus">Cubicarpa</tp:taxon-name-part></tp:taxon-name></italic> B. Stone; <italic><tp:taxon-name><tp:taxon-name-part taxon-name-part-type="genus">Megacarpa</tp:taxon-name-part></tp:taxon-name></italic> B. Stone; and <italic><tp:taxon-name><tp:taxon-name-part taxon-name-part-type="genus">Pelea</tp:taxon-name-part></tp:taxon-name></italic>. If the Hawaiian groups are to continue to be recognized, they would need to be treated as subsections. Only the latter of these sections, which consists of three species, proved to be monophyletic (<xref ref-type="bibr" rid="B3">Appelhans et al. 2014b</xref>, <xref ref-type="bibr" rid="B4">c</xref>). Two specimens of <italic><tp:taxon-name><tp:taxon-name-part taxon-name-part-type="genus">Melicope</tp:taxon-name-part> <tp:taxon-name-part taxon-name-part-type="species">oppenheimeri</tp:taxon-name-part></tp:taxon-name></italic> (the paratypes <italic>Wood &amp; Perlman 7408</italic> and <italic>Wood &amp; Perlman 7419</italic>) have been included in phylogenetic research (<xref ref-type="bibr" rid="B3">Appelhans et al. 2014b</xref>, <xref ref-type="bibr" rid="B4">c</xref>) and they are listed under the original determination <italic><tp:taxon-name><tp:taxon-name-part taxon-name-part-type="genus">Melicope</tp:taxon-name-part> <tp:taxon-name-part taxon-name-part-type="species">reflexa</tp:taxon-name-part></tp:taxon-name></italic> (H. St. John) T.G. Hartley &amp; B.C. Stone in these studies. The two specimens are part of a largely unresolved clade consisting of representatives of <italic><tp:taxon-name><tp:taxon-name-part taxon-name-part-type="genus">Cubicarpa</tp:taxon-name-part></tp:taxon-name></italic> and <italic><tp:taxon-name><tp:taxon-name-part taxon-name-part-type="genus">Megacarpa</tp:taxon-name-part></tp:taxon-name></italic>. The closest relatives of <italic><tp:taxon-name><tp:taxon-name-part taxon-name-part-type="genus">Melicope</tp:taxon-name-part> <tp:taxon-name-part taxon-name-part-type="species">oppenheimeri</tp:taxon-name-part></tp:taxon-name></italic> could not be determined due to the low genetic variation in the sampled nuclear and plastid markers. We are currently working on resolving phylogenetic relationships of Hawaiian <italic><tp:taxon-name><tp:taxon-name-part taxon-name-part-type="genus">Melicope</tp:taxon-name-part></tp:taxon-name></italic> using Next-generation sequencing.</p></tp:treatment-sec><tp:treatment-sec sec-type="Morphology and related taxa" id="SECID0EDHAG"><title>Morphology and related taxa.</title><p>Although beaked fruit have evolved in a few species of <italic><tp:taxon-name><tp:taxon-name-part taxon-name-part-type="genus">Melicope</tp:taxon-name-part></tp:taxon-name></italic> belonging to sections <italic><tp:taxon-name><tp:taxon-name-part taxon-name-part-type="section">Melicope</tp:taxon-name-part></tp:taxon-name></italic> and <italic><tp:taxon-name><tp:taxon-name-part taxon-name-part-type="section">Vitiflorae</tp:taxon-name-part></tp:taxon-name></italic> (<xref ref-type="bibr" rid="B8">Hartley 2001</xref>, p. 19), this character is unique to <italic><tp:taxon-name><tp:taxon-name-part taxon-name-part-type="genus">Melicope</tp:taxon-name-part> <tp:taxon-name-part taxon-name-part-type="species">oppenheimeri</tp:taxon-name-part></tp:taxon-name></italic> within <tp:taxon-name><tp:taxon-name-part taxon-name-part-type="infraspecific-rank">sect.</tp:taxon-name-part> <tp:taxon-name-part taxon-name-part-type="section">Pelea</tp:taxon-name-part></tp:taxon-name> (Figure <xref ref-type="fig" rid="F1">1C</xref>, <xref ref-type="fig" rid="F5">5B</xref>). Beaked fruit have also evolved in Hawaiian <tp:taxon-name><tp:taxon-name-part taxon-name-part-type="genus">Platydesma</tp:taxon-name-part> <tp:taxon-name-part taxon-name-part-type="infraspecific-rank">sect.</tp:taxon-name-part> <tp:taxon-name-part taxon-name-part-type="section">Cornutia</tp:taxon-name-part></tp:taxon-name> B.C. Stone, which is nested within <tp:taxon-name><tp:taxon-name-part taxon-name-part-type="genus">Melicope</tp:taxon-name-part> <tp:taxon-name-part taxon-name-part-type="infraspecific-rank">sect.</tp:taxon-name-part> <tp:taxon-name-part taxon-name-part-type="section">Pelea</tp:taxon-name-part></tp:taxon-name>, but which is not an immediate relative of <italic><tp:taxon-name><tp:taxon-name-part taxon-name-part-type="genus">Melicope</tp:taxon-name-part> <tp:taxon-name-part taxon-name-part-type="species">oppenheimeri</tp:taxon-name-part></tp:taxon-name></italic>.</p><fig id="F5" position="float" orientation="portrait"><label>Figure 5.</label><caption><p>
          <italic><tp:taxon-name><tp:taxon-name-part taxon-name-part-type="genus">Melicope</tp:taxon-name-part> <tp:taxon-name-part taxon-name-part-type="species">oppenheimeri</tp:taxon-name-part></tp:taxon-name></italic> <bold>A</bold> Flowers <bold>B</bold> Fruit, showing beaked carpels (<italic>Oppenheimer &amp; Miller H90609</italic>). Photos by H. Oppenheimer, 12 Sep 2006.</p></caption><graphic xmlns:xlink="http://www.w3.org/1999/xlink" xlink:href="phytokeys-069-051-g005.jpg" position="float" orientation="portrait" xlink:type="simple" id="oo_100495.jpg"/></fig><p>Morphologically, <italic><tp:taxon-name><tp:taxon-name-part taxon-name-part-type="genus">Melicope</tp:taxon-name-part> <tp:taxon-name-part taxon-name-part-type="species">oppenheimeri</tp:taxon-name-part></tp:taxon-name></italic> resembles the Moloka‘i endemic species <italic><tp:taxon-name><tp:taxon-name-part taxon-name-part-type="genus">Melicope</tp:taxon-name-part> <tp:taxon-name-part taxon-name-part-type="species">reflexa</tp:taxon-name-part></tp:taxon-name></italic>, with both having reflexed carpels that are coherent at base. Significant differences between <italic><tp:taxon-name><tp:taxon-name-part taxon-name-part-type="genus">Melicope</tp:taxon-name-part> <tp:taxon-name-part taxon-name-part-type="species">oppenheimeri</tp:taxon-name-part></tp:taxon-name></italic> and <italic><tp:taxon-name><tp:taxon-name-part taxon-name-part-type="genus">Melicope</tp:taxon-name-part> <tp:taxon-name-part taxon-name-part-type="species">reflexa</tp:taxon-name-part></tp:taxon-name></italic> include capsules connate 1/5, 4–9 × 40–52 mm (vs. capsules connate 1/4, 10–17 × 20–33 mm); endocarp sparsely to evenly puberulent (vs. endocarp glabrous); ovary appressed densely short-sericeous (vs. ovary glabrous); pedicles 5–8 mm (vs. pedicles15–20 mm); and flowers perfect, 3–5, on robust peduncles (vs. flowers unisexual, 1–3, on delicate peduncles).</p><p>Two other morphologically similar Hawaiian <italic><tp:taxon-name><tp:taxon-name-part taxon-name-part-type="genus">Melicope</tp:taxon-name-part></tp:taxon-name></italic>, also with carpels coherent at base include <italic><tp:taxon-name><tp:taxon-name-part taxon-name-part-type="genus">Melicope</tp:taxon-name-part> <tp:taxon-name-part taxon-name-part-type="species">molokaiense</tp:taxon-name-part></tp:taxon-name></italic> (Hillebr.) T.G. Hartley &amp; B.C. Stone and <italic><tp:taxon-name><tp:taxon-name-part taxon-name-part-type="genus">Melicope</tp:taxon-name-part> <tp:taxon-name-part taxon-name-part-type="species">volcanica</tp:taxon-name-part></tp:taxon-name></italic> (A. Gray) T.G. Hartley &amp; B.C. Stone. <italic><tp:taxon-name><tp:taxon-name-part taxon-name-part-type="genus">Melicope</tp:taxon-name-part> <tp:taxon-name-part taxon-name-part-type="species">molokaiense</tp:taxon-name-part></tp:taxon-name></italic>, which is known from Molokai and Maui, differs from <italic><tp:taxon-name><tp:taxon-name-part taxon-name-part-type="genus">Melicope</tp:taxon-name-part> <tp:taxon-name-part taxon-name-part-type="species">oppenheimeri</tp:taxon-name-part></tp:taxon-name></italic> in having capsules connate 1/4, 10–17 × 21–39 mm; endocarp glabrous; ovary glabrous; and flowers unisexual. <italic><tp:taxon-name><tp:taxon-name-part taxon-name-part-type="genus">Melicope</tp:taxon-name-part> <tp:taxon-name-part taxon-name-part-type="species">volcanica</tp:taxon-name-part></tp:taxon-name></italic>, which is known from Lana‘i, Moloka‘i, East Maui, and the big island of Hawai‘i, similarly differs with capsules connate 1/3–1/4, and flowers unisexual, yet <!--PageBreak-->also differs with leaves having 10–20 pair of secondary veins; cymes ca. 6 cm long; and peduncles 7–38 mm long. <italic><tp:taxon-name><tp:taxon-name-part taxon-name-part-type="genus">Melicope</tp:taxon-name-part> <tp:taxon-name-part taxon-name-part-type="species">oppenheimeri</tp:taxon-name-part></tp:taxon-name></italic> has leaves with 7–10 pair of secondary veins; cymes ca. 3 cm long; and peduncles 5–6.5 mm long.</p><p>
            <italic><tp:taxon-name><tp:taxon-name-part taxon-name-part-type="genus">Melicope</tp:taxon-name-part></tp:taxon-name></italic> species are generally either exclusively hermaphroditic or dioecious, yet there are a few recorded exceptions (<xref ref-type="bibr" rid="B8">Hartley 2001</xref>, p. 10). Although <italic><tp:taxon-name><tp:taxon-name-part taxon-name-part-type="genus">Melicope</tp:taxon-name-part> <tp:taxon-name-part taxon-name-part-type="species">oppenheimeri</tp:taxon-name-part></tp:taxon-name></italic> is apparently hermaphroditic, we cannot make a definitive statement on the breeding system of this rare narrow endemic, having only six collections for study, and limited flowering material.</p></tp:treatment-sec><tp:treatment-sec sec-type="conservation status" id="SECID0EBPAG"><title>Conservation status.</title><p>Plant and animal endemics from isolated oceanic islands are often endangered or critically endangered (<xref ref-type="bibr" rid="B15">Kreft et al. 2008</xref>, <xref ref-type="bibr" rid="B19">Sakai et al. 2002</xref>). The ongoing decline of native pollinators (<xref ref-type="bibr" rid="B12">Kearns et al. 1998</xref>) and seed dispersers (<xref ref-type="bibr" rid="B16">Milberg and Tyrberg 1993</xref>), in combination with other primary extrinsic factors such as invasive non-native plants, predation by introduced vertebrates, loss and fragmentation of natural habitats, and devastation by severe storms, are leading to an increase in extinctions throughout the islands of Oceania (<xref ref-type="bibr" rid="B19">Sakai et al. 2002</xref>, <xref ref-type="bibr" rid="B24">Wood 2007</xref>, <xref ref-type="bibr" rid="B25">2012</xref>, <xref ref-type="bibr" rid="B13">Kingsford et al. 2009</xref>). Other prominent factors such as strict habitat requirements, very low historic population densities and narrow geographic range increase the risk of extinction. (<xref ref-type="bibr" rid="B19">Sakai et al. 2002</xref>, <xref ref-type="bibr" rid="B24">Wood 2007</xref>, <xref ref-type="bibr" rid="B27">2015</xref>). It is currently unclear how many of the estimated 10,000 native Hawaiian insect species have gone extinct, but at this point in time the Hawaiian Islands have lost 79 of its native bird species and are left with only 32 (<xref ref-type="bibr" rid="B11">James and Olson 1991</xref>, <xref ref-type="bibr" rid="B18">Olson and James 1991</xref>, <xref ref-type="bibr" rid="B5">Burney et al. 2001</xref>, Boyer 2008). The authors maintain a checklist of endemic Hawaiian vascular plant taxa that have no known wild individuals remaining. Of the estimated 1191 native vascular plant species in Hawai‘i, 130 taxa are now presumed extinct. Evidently 41 of these possible extinctions have occurred in the Hawaiian lobeliads (<tp:taxon-name><tp:taxon-name-part taxon-name-part-type="family">Campanulaceae</tp:taxon-name-part></tp:taxon-name>), a family renowned for their co-evolution with Hawai‘i’s unique forest birds, the honeycreepers, in the endemic subfamily <tp:taxon-name><tp:taxon-name-part taxon-name-part-type="subfamily">Drepanidinae</tp:taxon-name-part></tp:taxon-name> of the <tp:taxon-name><tp:taxon-name-part taxon-name-part-type="family">Fringillidae</tp:taxon-name-part></tp:taxon-name> or finch family (<xref ref-type="bibr" rid="B26">Wood 2014</xref>, <xref ref-type="bibr" rid="B27">2015</xref>). The <tp:taxon-name><tp:taxon-name-part taxon-name-part-type="family">Lamiaceae</tp:taxon-name-part></tp:taxon-name> or mint family falls second in this severe category, with 22 species that are presumed extinct. With two-thirds of the surviving forest bird species in Hawai‘i being critically <!--PageBreak--><!--PageBreak-->endangered and a continued decline in native arthropods, there is grave concern for the endangered Hawaiian flora and for their unique insular relationships with biodiversity as a whole. Even today, little is known about the life cycles, breeding system variations, and habitat preferences found in the Hawaiian flora (<xref ref-type="bibr" rid="B19">Sakai et al. 2002</xref>, <xref ref-type="bibr" rid="B27">Wood 2015</xref>), but it is known that <italic><tp:taxon-name><tp:taxon-name-part taxon-name-part-type="genus">Melicope</tp:taxon-name-part></tp:taxon-name></italic> rely on insects for pollination and birds for dispersal (<xref ref-type="bibr" rid="B8">Hartley 2001</xref>). Within Hawaiian <italic><tp:taxon-name><tp:taxon-name-part taxon-name-part-type="genus">Melicope</tp:taxon-name-part></tp:taxon-name></italic> five species are currently presumed extinct, 19 are federally listed as endangered, and with the inclusion of <italic><tp:taxon-name><tp:taxon-name-part taxon-name-part-type="genus">Melicope</tp:taxon-name-part> <tp:taxon-name-part taxon-name-part-type="species">oppenheimeri</tp:taxon-name-part></tp:taxon-name></italic>, ten species fall into the <abbrev xmlns:xlink="http://www.w3.org/1999/xlink" id="ABBRID0ECTAG" xlink:type="simple"><def><p>Plant Extinction Prevention Program </p></def>(PEPP)</abbrev> category, meaning there are 50 or fewer individuals remaining (see Table <xref ref-type="table" rid="T1">1</xref>). Members of Hawaiian <tp:taxon-name><tp:taxon-name-part taxon-name-part-type="family">Rutaceae</tp:taxon-name-part></tp:taxon-name> are currently in the process of being evaluated according to IUCN categories and criteria.</p><table-wrap id="T1" position="float" orientation="portrait"><label>Table 1.</label><caption><p>Checklist of endemic Hawaiian <italic><tp:taxon-name><tp:taxon-name-part taxon-name-part-type="genus">Melicope</tp:taxon-name-part></tp:taxon-name></italic> and <italic><tp:taxon-name><tp:taxon-name-part taxon-name-part-type="genus">Platydesma</tp:taxon-name-part></tp:taxon-name></italic> with conservation status and island distribution. (Status Symbols: C=candidate for federal listing; E=federally listed as endangered; <abbrev xmlns:xlink="http://www.w3.org/1999/xlink" xlink:type="simple">EX<def><p>=possibly extinct</p></def></abbrev>; <abbrev xmlns:xlink="http://www.w3.org/1999/xlink" xlink:title="Plant Extinction Prevention Program" id="ABBRID0EMUAG" xlink:type="simple">PEPP</abbrev>=Plant Extinction Prevention Program (50 or less individuals known in wild); <abbrev xmlns:xlink="http://www.w3.org/1999/xlink" id="ABBRID0EQUAG" xlink:type="simple">SOC<def><p> =species of concern</p></def></abbrev>. Island Distribution: K=Kaua‘i; O=O‘ahu; Mo=Moloka‘i; L=Lana‘i; M=Maui; H=Big Island of Hawai‘i; Note: <italic><tp:taxon-name><tp:taxon-name-part taxon-name-part-type="genus">Platydesma</tp:taxon-name-part></tp:taxon-name></italic> had been shown to be nested in <italic><tp:taxon-name><tp:taxon-name-part taxon-name-part-type="genus">Melicope</tp:taxon-name-part></tp:taxon-name></italic> [<xref ref-type="bibr" rid="B7">Harbaugh et al. 2009</xref>, <xref ref-type="bibr" rid="B4">Appelhans et al. 2014c</xref>]).</p></caption><table id="TID0EHPAG" rules="all"><tbody><tr><th rowspan="1" colspan="1">Taxon</th><th rowspan="1" colspan="1">Status</th><th rowspan="1" colspan="1">Distribution</th></tr><tr><td rowspan="1" colspan="1">
              <italic><tp:taxon-name><tp:taxon-name-part taxon-name-part-type="genus">Melicope</tp:taxon-name-part> <tp:taxon-name-part taxon-name-part-type="species">adscendens</tp:taxon-name-part></tp:taxon-name></italic> (H.St.John &amp; E.P.Hume) T.G.Hartley &amp; B.C.Stone</td><td rowspan="1" colspan="1">E, <abbrev xmlns:xlink="http://www.w3.org/1999/xlink" xlink:title="Plant Extinction Prevention Program" id="ABBRID0EPWAG" xlink:type="simple">PEPP</abbrev></td><td rowspan="1" colspan="1">M</td></tr><tr><td rowspan="1" colspan="1">
              <italic><tp:taxon-name><tp:taxon-name-part taxon-name-part-type="genus">Melicope</tp:taxon-name-part> <tp:taxon-name-part taxon-name-part-type="species">anisata</tp:taxon-name-part></tp:taxon-name></italic> (H.Mann) T.G.Hartley &amp; B.C.Stone</td><td rowspan="1" colspan="1"/><td rowspan="1" colspan="1">K</td></tr><tr><td rowspan="1" colspan="1">
              <italic><tp:taxon-name><tp:taxon-name-part taxon-name-part-type="genus">Melicope</tp:taxon-name-part> <tp:taxon-name-part taxon-name-part-type="species">balloui</tp:taxon-name-part></tp:taxon-name></italic> (Rock) T.G.Hartley &amp; B.C.Stone</td><td rowspan="1" colspan="1">E, <abbrev xmlns:xlink="http://www.w3.org/1999/xlink" xlink:title="possibly extinct" xlink:type="simple">EX</abbrev></td><td rowspan="1" colspan="1">M</td></tr><tr><td rowspan="1" colspan="1">
              <italic><tp:taxon-name><tp:taxon-name-part taxon-name-part-type="genus">Melicope</tp:taxon-name-part> <tp:taxon-name-part taxon-name-part-type="species">barbigera</tp:taxon-name-part></tp:taxon-name></italic> A.Gray</td><td rowspan="1" colspan="1"/><td rowspan="1" colspan="1">K</td></tr><tr><td rowspan="1" colspan="1">
              <italic><tp:taxon-name><tp:taxon-name-part taxon-name-part-type="genus">Melicope</tp:taxon-name-part> <tp:taxon-name-part taxon-name-part-type="species">christophersenii</tp:taxon-name-part></tp:taxon-name></italic> (H.St.John) T.G.Hartley &amp; B.C.Stone</td><td rowspan="1" colspan="1">E</td><td rowspan="1" colspan="1">O</td></tr><tr><td rowspan="1" colspan="1">
              <italic><tp:taxon-name><tp:taxon-name-part taxon-name-part-type="genus">Melicope</tp:taxon-name-part> <tp:taxon-name-part taxon-name-part-type="species">cinerea</tp:taxon-name-part></tp:taxon-name></italic> A.Gray</td><td rowspan="1" colspan="1">
                    <abbrev xmlns:xlink="http://www.w3.org/1999/xlink" xlink:title="species of concern" id="ABBRID0EA1AG" xlink:type="simple">SOC</abbrev>
                  </td><td rowspan="1" colspan="1">O</td></tr><tr><td rowspan="1" colspan="1">
              <italic><tp:taxon-name><tp:taxon-name-part taxon-name-part-type="genus">Melicope</tp:taxon-name-part> <tp:taxon-name-part taxon-name-part-type="species">clusiifolia</tp:taxon-name-part></tp:taxon-name></italic> (A.Gray) T.G.Hartley &amp; B.C.Stone</td><td rowspan="1" colspan="1"/><td rowspan="1" colspan="1">K, O, Mo, L, M, H</td></tr><tr><td rowspan="1" colspan="1">
              <italic><tp:taxon-name><tp:taxon-name-part taxon-name-part-type="genus">Melicope</tp:taxon-name-part> <tp:taxon-name-part taxon-name-part-type="species">cruciata</tp:taxon-name-part></tp:taxon-name></italic> (A.Heller) T.G.Hartley &amp; B.C.Stone</td><td rowspan="1" colspan="1">
                    <abbrev xmlns:xlink="http://www.w3.org/1999/xlink" xlink:title="species of concern" id="ABBRID0ES2AG" xlink:type="simple">SOC</abbrev>
                  </td><td rowspan="1" colspan="1">K</td></tr><tr><td rowspan="1" colspan="1">
              <italic><tp:taxon-name><tp:taxon-name-part taxon-name-part-type="genus">Melicope</tp:taxon-name-part> <tp:taxon-name-part taxon-name-part-type="species">degeneri</tp:taxon-name-part></tp:taxon-name></italic> (B.C.Stone) T.G.Hartley &amp; B.C.Stone</td><td rowspan="1" colspan="1">E, <abbrev xmlns:xlink="http://www.w3.org/1999/xlink" xlink:title="Plant Extinction Prevention Program" id="ABBRID0EP3AG" xlink:type="simple">PEPP</abbrev></td><td rowspan="1" colspan="1">K</td></tr><tr><td rowspan="1" colspan="1">
              <italic><tp:taxon-name><tp:taxon-name-part taxon-name-part-type="genus">Melicope</tp:taxon-name-part> <tp:taxon-name-part taxon-name-part-type="species">elliptica</tp:taxon-name-part></tp:taxon-name></italic> (A.Gray) T.G.Hartley &amp; B.C.Stone</td><td rowspan="1" colspan="1"/><td rowspan="1" colspan="1">O, Mo, M</td></tr><tr><td rowspan="1" colspan="1">
              <italic><tp:taxon-name><tp:taxon-name-part taxon-name-part-type="genus">Melicope</tp:taxon-name-part> <tp:taxon-name-part taxon-name-part-type="species">feddei</tp:taxon-name-part></tp:taxon-name></italic> (H.Lév.) T.G.Hartley &amp; B.C.Stone</td><td rowspan="1" colspan="1"/><td rowspan="1" colspan="1">K</td></tr><tr><td rowspan="1" colspan="1">
              <italic><tp:taxon-name><tp:taxon-name-part taxon-name-part-type="genus">Melicope</tp:taxon-name-part> <tp:taxon-name-part taxon-name-part-type="species">haleakalae</tp:taxon-name-part></tp:taxon-name></italic> (B.C.Stone) T.G.Hartley &amp; B.C.Stone</td><td rowspan="1" colspan="1">
                    <abbrev xmlns:xlink="http://www.w3.org/1999/xlink" xlink:title="species of concern" id="ABBRID0ES5AG" xlink:type="simple">SOC</abbrev>
                  </td><td rowspan="1" colspan="1">M</td></tr><tr><td rowspan="1" colspan="1">
              <italic><tp:taxon-name><tp:taxon-name-part taxon-name-part-type="genus">Melicope</tp:taxon-name-part> <tp:taxon-name-part taxon-name-part-type="species">haupuensis</tp:taxon-name-part></tp:taxon-name></italic> (H.St.John) T.G.Hartley &amp; B.C.Stone</td><td rowspan="1" colspan="1">E, <abbrev xmlns:xlink="http://www.w3.org/1999/xlink" xlink:title="Plant Extinction Prevention Program" id="ABBRID0EP6AG" xlink:type="simple">PEPP</abbrev></td><td rowspan="1" colspan="1">K</td></tr><tr><td rowspan="1" colspan="1">
              <italic><tp:taxon-name><tp:taxon-name-part taxon-name-part-type="genus">Melicope</tp:taxon-name-part> <tp:taxon-name-part taxon-name-part-type="species">hawaiensis</tp:taxon-name-part></tp:taxon-name></italic> (Wawra) T.G.Hartley &amp; B.C.Stone</td><td rowspan="1" colspan="1">
                    <abbrev xmlns:xlink="http://www.w3.org/1999/xlink" xlink:title="species of concern" id="ABBRID0EIABG" xlink:type="simple">SOC</abbrev>
                  </td><td rowspan="1" colspan="1">Mo, L, M, H</td></tr><tr><td rowspan="1" colspan="1">
              <italic><tp:taxon-name><tp:taxon-name-part taxon-name-part-type="genus">Melicope</tp:taxon-name-part> <tp:taxon-name-part taxon-name-part-type="species">hiiakae</tp:taxon-name-part></tp:taxon-name></italic> (B.C.Stone) T.G.Hartley &amp; B.C.Stone</td><td rowspan="1" colspan="1">E</td><td rowspan="1" colspan="1">O</td></tr><tr><td rowspan="1" colspan="1">
              <italic><tp:taxon-name><tp:taxon-name-part taxon-name-part-type="genus">Melicope</tp:taxon-name-part> <tp:taxon-name-part taxon-name-part-type="species">hosakae</tp:taxon-name-part></tp:taxon-name></italic> (H.St.John) W.L.Wagner &amp; R.K.Shannon</td><td rowspan="1" colspan="1"/><td rowspan="1" colspan="1">O</td></tr><tr><td rowspan="1" colspan="1">
              <italic><tp:taxon-name><tp:taxon-name-part taxon-name-part-type="genus">Melicope</tp:taxon-name-part> <tp:taxon-name-part taxon-name-part-type="species">kaalaensis</tp:taxon-name-part></tp:taxon-name></italic> (H.St.John) T.G.Hartley &amp; B.C.Stone</td><td rowspan="1" colspan="1"/><td rowspan="1" colspan="1">O</td></tr><tr><td rowspan="1" colspan="1">
              <italic><tp:taxon-name><tp:taxon-name-part taxon-name-part-type="genus">Melicope</tp:taxon-name-part> <tp:taxon-name-part taxon-name-part-type="species">kavaiensis</tp:taxon-name-part></tp:taxon-name></italic> (H.Mann) T.G.Hartley &amp; B.C.Stone</td><td rowspan="1" colspan="1"/><td rowspan="1" colspan="1">K</td></tr><tr><td rowspan="1" colspan="1">
              <italic><tp:taxon-name><tp:taxon-name-part taxon-name-part-type="genus">Melicope</tp:taxon-name-part> <tp:taxon-name-part taxon-name-part-type="species">knudsenii</tp:taxon-name-part></tp:taxon-name></italic> (Hillebr.) T.G.Hartley &amp; B.C.Stone</td><td rowspan="1" colspan="1">E, <abbrev xmlns:xlink="http://www.w3.org/1999/xlink" xlink:title="Plant Extinction Prevention Program" id="ABBRID0EZDBG" xlink:type="simple">PEPP</abbrev></td><td rowspan="1" colspan="1">K, M</td></tr><tr><td rowspan="1" colspan="1">
              <italic><tp:taxon-name><tp:taxon-name-part taxon-name-part-type="genus">Melicope</tp:taxon-name-part> <tp:taxon-name-part taxon-name-part-type="species">lydgatei</tp:taxon-name-part></tp:taxon-name></italic> (Hillebr.) T.G.Hartley &amp; B.C.Stone</td><td rowspan="1" colspan="1">E, <abbrev xmlns:xlink="http://www.w3.org/1999/xlink" xlink:title="Plant Extinction Prevention Program" id="ABBRID0ESEBG" xlink:type="simple">PEPP</abbrev></td><td rowspan="1" colspan="1">O</td></tr><tr><td rowspan="1" colspan="1">
              <italic><tp:taxon-name><tp:taxon-name-part taxon-name-part-type="genus">Melicope</tp:taxon-name-part> <tp:taxon-name-part taxon-name-part-type="species">macropus</tp:taxon-name-part></tp:taxon-name></italic> (Hillebr.) T.G.Hartley &amp; B.C.Stone</td><td rowspan="1" colspan="1"><abbrev xmlns:xlink="http://www.w3.org/1999/xlink" xlink:title="possibly extinct" xlink:type="simple">EX</abbrev>, <abbrev xmlns:xlink="http://www.w3.org/1999/xlink" xlink:title="species of concern" id="ABBRID0EOFBG" xlink:type="simple">SOC</abbrev></td><td rowspan="1" colspan="1">K</td></tr><tr><td rowspan="1" colspan="1">
              <italic><tp:taxon-name><tp:taxon-name-part taxon-name-part-type="genus">Melicope</tp:taxon-name-part> <tp:taxon-name-part taxon-name-part-type="species">makahae</tp:taxon-name-part></tp:taxon-name></italic> (B.C.Stone) T.G.Hartley &amp; B.C.Stone</td><td rowspan="1" colspan="1">E</td><td rowspan="1" colspan="1">O</td></tr><tr><td rowspan="1" colspan="1">
              <italic><tp:taxon-name><tp:taxon-name-part taxon-name-part-type="genus">Melicope</tp:taxon-name-part> <tp:taxon-name-part taxon-name-part-type="species">molokaiensis</tp:taxon-name-part></tp:taxon-name></italic> (Hillebr.) T.G.Hartley &amp; B.C.Stone</td><td rowspan="1" colspan="1"/><td rowspan="1" colspan="1">Mo, M</td></tr><tr><td rowspan="1" colspan="1">
              <italic><tp:taxon-name><tp:taxon-name-part taxon-name-part-type="genus">Melicope</tp:taxon-name-part> <tp:taxon-name-part taxon-name-part-type="species">mucronulata</tp:taxon-name-part></tp:taxon-name></italic> (H.St.John) T.G.Hartley &amp; B.C.Stone</td><td rowspan="1" colspan="1">E, <abbrev xmlns:xlink="http://www.w3.org/1999/xlink" xlink:title="Plant Extinction Prevention Program" id="ABBRID0EUHBG" xlink:type="simple">PEPP</abbrev></td><td rowspan="1" colspan="1">Mo, M</td></tr><tr><td rowspan="1" colspan="1">
              <italic><tp:taxon-name><tp:taxon-name-part taxon-name-part-type="genus">Melicope</tp:taxon-name-part> <tp:taxon-name-part taxon-name-part-type="species">munroi</tp:taxon-name-part></tp:taxon-name></italic> (H.St.John) T.G.Hartley &amp; B.C.Stone</td><td rowspan="1" colspan="1">E</td><td rowspan="1" colspan="1">Mo, L</td></tr><tr><td rowspan="1" colspan="1">
              <italic><tp:taxon-name><tp:taxon-name-part taxon-name-part-type="genus">Melicope</tp:taxon-name-part> <tp:taxon-name-part taxon-name-part-type="species">nealae</tp:taxon-name-part></tp:taxon-name></italic> (B.C.Stone) T.G.Hartley &amp; B.C.Stone</td><td rowspan="1" colspan="1"><abbrev xmlns:xlink="http://www.w3.org/1999/xlink" xlink:title="possibly extinct" xlink:type="simple">EX</abbrev>, <abbrev xmlns:xlink="http://www.w3.org/1999/xlink" xlink:title="species of concern" id="ABBRID0EFJBG" xlink:type="simple">SOC</abbrev></td><td rowspan="1" colspan="1">K</td></tr><tr><td rowspan="1" colspan="1">
              <italic><tp:taxon-name><tp:taxon-name-part taxon-name-part-type="genus">Melicope</tp:taxon-name-part> <tp:taxon-name-part taxon-name-part-type="species">oahuensis</tp:taxon-name-part></tp:taxon-name></italic> (H.Lév.) T.G.Hartley &amp; B.C.Stone</td><td rowspan="1" colspan="1"/><td rowspan="1" colspan="1">O</td></tr><tr><td rowspan="1" colspan="1">
              <italic><tp:taxon-name><tp:taxon-name-part taxon-name-part-type="genus">Melicope</tp:taxon-name-part> <tp:taxon-name-part taxon-name-part-type="species">obovata</tp:taxon-name-part></tp:taxon-name></italic> (H.St.John) T.G.Hartley &amp; B.C.Stone</td><td rowspan="1" colspan="1"><abbrev xmlns:xlink="http://www.w3.org/1999/xlink" xlink:title="possibly extinct" xlink:type="simple">EX</abbrev>, <abbrev xmlns:xlink="http://www.w3.org/1999/xlink" xlink:title="species of concern" id="ABBRID0EZKBG" xlink:type="simple">SOC</abbrev></td><td rowspan="1" colspan="1">M</td></tr><tr><td rowspan="1" colspan="1">
              <italic><tp:taxon-name><tp:taxon-name-part taxon-name-part-type="genus">Melicope</tp:taxon-name-part> <tp:taxon-name-part taxon-name-part-type="species">oppenheimeri</tp:taxon-name-part></tp:taxon-name></italic> K.R.Wood, Appelhans &amp; W.L.Wagner</td><td rowspan="1" colspan="1">
                    <abbrev xmlns:xlink="http://www.w3.org/1999/xlink" xlink:title="Plant Extinction Prevention Program" id="ABBRID0EVLBG" xlink:type="simple">PEPP</abbrev>
                  </td><td rowspan="1" colspan="1">M</td></tr><tr><td rowspan="1" colspan="1">
              <italic><tp:taxon-name><tp:taxon-name-part taxon-name-part-type="genus">Melicope</tp:taxon-name-part> <tp:taxon-name-part taxon-name-part-type="species">orbicularis</tp:taxon-name-part></tp:taxon-name></italic> (Hillebr.) T.G.Hartley &amp; B.C.Stone</td><td rowspan="1" colspan="1"/><td rowspan="1" colspan="1">M</td></tr><tr><td rowspan="1" colspan="1">
              <italic><tp:taxon-name><tp:taxon-name-part taxon-name-part-type="genus">Melicope</tp:taxon-name-part> <tp:taxon-name-part taxon-name-part-type="species">ovalis</tp:taxon-name-part></tp:taxon-name></italic> (H.St.John) T.G.Hartley &amp; B.C.Stone</td><td rowspan="1" colspan="1">E</td><td rowspan="1" colspan="1">M</td></tr><tr><td rowspan="1" colspan="1">
              <italic><tp:taxon-name><tp:taxon-name-part taxon-name-part-type="genus">Melicope</tp:taxon-name-part> <tp:taxon-name-part taxon-name-part-type="species">ovata</tp:taxon-name-part></tp:taxon-name></italic> (H.St.John &amp; E.P.Hume) T.G.Hartley &amp; B.C.Stone</td><td rowspan="1" colspan="1"/><td rowspan="1" colspan="1">K, O</td></tr><tr><td rowspan="1" colspan="1">
              <italic><tp:taxon-name><tp:taxon-name-part taxon-name-part-type="genus">Melicope</tp:taxon-name-part> <tp:taxon-name-part taxon-name-part-type="species">pallida</tp:taxon-name-part></tp:taxon-name></italic> (Hillebr.) T.G.Hartley &amp; B.C.Stone</td><td rowspan="1" colspan="1">E</td><td rowspan="1" colspan="1">K, O</td></tr><tr><td rowspan="1" colspan="1">
              <italic><tp:taxon-name><tp:taxon-name-part taxon-name-part-type="genus">Melicope</tp:taxon-name-part> <tp:taxon-name-part taxon-name-part-type="species">paniculata</tp:taxon-name-part></tp:taxon-name></italic> (H.St.John) T.G.Hartley &amp; B.C.Stone</td><td rowspan="1" colspan="1">E</td><td rowspan="1" colspan="1">K</td></tr><tr><td rowspan="1" colspan="1">
              <italic><tp:taxon-name><tp:taxon-name-part taxon-name-part-type="genus">Melicope</tp:taxon-name-part> <tp:taxon-name-part taxon-name-part-type="species">peduncularis</tp:taxon-name-part></tp:taxon-name></italic> (H.Lév.) T.G.Hartley &amp; B.C.Stone</td><td rowspan="1" colspan="1"/><td rowspan="1" colspan="1">K, O, Mo, M</td></tr><tr><td rowspan="1" colspan="1">
              <italic><tp:taxon-name><tp:taxon-name-part taxon-name-part-type="genus">Melicope</tp:taxon-name-part> <tp:taxon-name-part taxon-name-part-type="species">pseudoanisata</tp:taxon-name-part></tp:taxon-name></italic> (Rock) T.G.Hartley &amp; B.C.Stone</td><td rowspan="1" colspan="1"/><td rowspan="1" colspan="1">M, H</td></tr><tr><td rowspan="1" colspan="1">
              <italic><tp:taxon-name><tp:taxon-name-part taxon-name-part-type="genus">Melicope</tp:taxon-name-part> <tp:taxon-name-part taxon-name-part-type="species">puberula</tp:taxon-name-part></tp:taxon-name></italic> (H.St.John) T.G.Hartley &amp; B.C.Stone</td><td rowspan="1" colspan="1">E</td><td rowspan="1" colspan="1">K</td></tr><tr><td rowspan="1" colspan="1">
              <italic><tp:taxon-name><tp:taxon-name-part taxon-name-part-type="genus">Melicope</tp:taxon-name-part> <tp:taxon-name-part taxon-name-part-type="species">quadrangularis</tp:taxon-name-part></tp:taxon-name></italic> (H.St.John &amp; E.P.Hume) T.G.Hartley &amp; B.C.Stone</td><td rowspan="1" colspan="1">E, <abbrev xmlns:xlink="http://www.w3.org/1999/xlink" xlink:title="Plant Extinction Prevention Program" id="ABBRID0EXRBG" xlink:type="simple">PEPP</abbrev></td><td rowspan="1" colspan="1">K</td></tr><tr><td rowspan="1" colspan="1">
              <italic><tp:taxon-name><tp:taxon-name-part taxon-name-part-type="genus">Melicope</tp:taxon-name-part> <tp:taxon-name-part taxon-name-part-type="species">radiata</tp:taxon-name-part></tp:taxon-name></italic> (H.St.John) T.G.Hartley &amp; B.C.Stone</td><td rowspan="1" colspan="1"/><td rowspan="1" colspan="1">H</td></tr><tr><td rowspan="1" colspan="1">
              <italic><tp:taxon-name><tp:taxon-name-part taxon-name-part-type="genus">Melicope</tp:taxon-name-part> <tp:taxon-name-part taxon-name-part-type="species">reflexa</tp:taxon-name-part></tp:taxon-name></italic> (H.St.John) T.G.Hartley &amp; B.C.Stone</td><td rowspan="1" colspan="1">E, <abbrev xmlns:xlink="http://www.w3.org/1999/xlink" xlink:title="Plant Extinction Prevention Program" id="ABBRID0EFTBG" xlink:type="simple">PEPP</abbrev></td><td rowspan="1" colspan="1">Mo</td></tr><tr><td rowspan="1" colspan="1">
              <italic><tp:taxon-name><tp:taxon-name-part taxon-name-part-type="genus">Melicope</tp:taxon-name-part> <tp:taxon-name-part taxon-name-part-type="species">rotundifolia</tp:taxon-name-part></tp:taxon-name></italic> (A.Gray) T.G.Hartley &amp; B.C.Stone</td><td rowspan="1" colspan="1"/><td rowspan="1" colspan="1">O</td></tr><tr><td rowspan="1" colspan="1">
              <italic><tp:taxon-name><tp:taxon-name-part taxon-name-part-type="genus">Melicope</tp:taxon-name-part> <tp:taxon-name-part taxon-name-part-type="species">saint-johnii</tp:taxon-name-part></tp:taxon-name></italic> (E.P.Hume) T.G.Hartley &amp; B.C.Stone</td><td rowspan="1" colspan="1">E</td><td rowspan="1" colspan="1">O</td></tr><tr><td rowspan="1" colspan="1">
              <italic><tp:taxon-name><tp:taxon-name-part taxon-name-part-type="genus">Melicope</tp:taxon-name-part> <tp:taxon-name-part taxon-name-part-type="species">sandwicensis</tp:taxon-name-part></tp:taxon-name></italic> (Hook. &amp; Arn.) T.G.Hartley &amp; B.C.Stone</td><td rowspan="1" colspan="1">
                    <abbrev xmlns:xlink="http://www.w3.org/1999/xlink" xlink:title="species of concern" id="ABBRID0EIVBG" xlink:type="simple">SOC</abbrev>
                  </td><td rowspan="1" colspan="1">O</td></tr><tr><td rowspan="1" colspan="1">
              <italic><tp:taxon-name><tp:taxon-name-part taxon-name-part-type="genus">Melicope</tp:taxon-name-part> <tp:taxon-name-part taxon-name-part-type="species">sessilis</tp:taxon-name-part></tp:taxon-name></italic> (H.Lév.) T.G.Hartley &amp; B.C.Stone</td><td rowspan="1" colspan="1"/><td rowspan="1" colspan="1">Mo, M</td></tr><tr><td rowspan="1" colspan="1">
              <italic><tp:taxon-name><tp:taxon-name-part taxon-name-part-type="genus">Melicope</tp:taxon-name-part> <tp:taxon-name-part taxon-name-part-type="species">volcanica</tp:taxon-name-part></tp:taxon-name></italic> (A.Gray) T.G.Hartley &amp; B.C.Stone</td><td rowspan="1" colspan="1"/><td rowspan="1" colspan="1">Mo, L, M, H</td></tr><tr><td rowspan="1" colspan="1">
              <italic><tp:taxon-name><tp:taxon-name-part taxon-name-part-type="genus">Melicope</tp:taxon-name-part> <tp:taxon-name-part taxon-name-part-type="species">waialealae</tp:taxon-name-part></tp:taxon-name></italic> (Wawra) T.G.Hartley &amp; B.C.Stone</td><td rowspan="1" colspan="1"/><td rowspan="1" colspan="1">K</td></tr><tr><td rowspan="1" colspan="1">
              <italic><tp:taxon-name><tp:taxon-name-part taxon-name-part-type="genus">Melicope</tp:taxon-name-part> <tp:taxon-name-part taxon-name-part-type="species">wailauensis</tp:taxon-name-part></tp:taxon-name></italic> (H.St.John) T.G.Hartley &amp; B.C.Stone</td><td rowspan="1" colspan="1"><abbrev xmlns:xlink="http://www.w3.org/1999/xlink" xlink:title="possibly extinct" xlink:type="simple">EX</abbrev>, <abbrev xmlns:xlink="http://www.w3.org/1999/xlink" xlink:title="species of concern" id="ABBRID0EHYBG" xlink:type="simple">SOC</abbrev></td><td rowspan="1" colspan="1">Mo</td></tr><tr><td rowspan="1" colspan="1">
              <italic><tp:taxon-name><tp:taxon-name-part taxon-name-part-type="genus">Melicope</tp:taxon-name-part> <tp:taxon-name-part taxon-name-part-type="species">wawraeana</tp:taxon-name-part></tp:taxon-name></italic> (Rock) T.G.Hartley &amp; B.C.Stone</td><td rowspan="1" colspan="1"/><td rowspan="1" colspan="1">K, O</td></tr><tr><td rowspan="1" colspan="1">
              <italic><tp:taxon-name><tp:taxon-name-part taxon-name-part-type="genus">Melicope</tp:taxon-name-part> <tp:taxon-name-part taxon-name-part-type="species">zahlbruckneri</tp:taxon-name-part></tp:taxon-name></italic> (Rock) T.G.Hartley &amp; B.C.Stone</td><td rowspan="1" colspan="1">E, <abbrev xmlns:xlink="http://www.w3.org/1999/xlink" xlink:title="Plant Extinction Prevention Program" id="ABBRID0EYZBG" xlink:type="simple">PEPP</abbrev></td><td rowspan="1" colspan="1">H</td></tr><tr><td rowspan="1" colspan="1">
              <tp:taxon-name><tp:taxon-name-part taxon-name-part-type="genus">Platydesma</tp:taxon-name-part> <tp:taxon-name-part taxon-name-part-type="species">cornuta</tp:taxon-name-part> <tp:taxon-name-part taxon-name-part-type="authority">Hillebr.</tp:taxon-name-part> <tp:taxon-name-part taxon-name-part-type="infraspecific-rank">var.</tp:taxon-name-part> <tp:taxon-name-part taxon-name-part-type="variety">cornuta</tp:taxon-name-part></tp:taxon-name></td><td rowspan="1" colspan="1">E</td><td rowspan="1" colspan="1">O</td></tr><tr><td rowspan="1" colspan="1">
              <tp:taxon-name><tp:taxon-name-part taxon-name-part-type="genus">Platydesma</tp:taxon-name-part> <tp:taxon-name-part taxon-name-part-type="species">cornuta</tp:taxon-name-part> <tp:taxon-name-part taxon-name-part-type="authority">Hillebr.</tp:taxon-name-part> <tp:taxon-name-part taxon-name-part-type="infraspecific-rank">var.</tp:taxon-name-part> <tp:taxon-name-part taxon-name-part-type="variety">decurrens</tp:taxon-name-part></tp:taxon-name> B.C.Stone</td><td rowspan="1" colspan="1">E</td><td rowspan="1" colspan="1">O</td></tr><tr><td rowspan="1" colspan="1">
              <italic><tp:taxon-name><tp:taxon-name-part taxon-name-part-type="genus">Platydesma</tp:taxon-name-part> <tp:taxon-name-part taxon-name-part-type="species">remyi</tp:taxon-name-part></tp:taxon-name></italic> (Sherff) O.Deg., I.Deg, Sherff &amp; B.C.Stone</td><td rowspan="1" colspan="1">C, <abbrev xmlns:xlink="http://www.w3.org/1999/xlink" xlink:title="Plant Extinction Prevention Program" id="ABBRID0EG3BG" xlink:type="simple">PEPP</abbrev></td><td rowspan="1" colspan="1">H</td></tr><tr><td rowspan="1" colspan="1">
              <italic><tp:taxon-name><tp:taxon-name-part taxon-name-part-type="genus">Platydesma</tp:taxon-name-part> <tp:taxon-name-part taxon-name-part-type="species">rostrata</tp:taxon-name-part></tp:taxon-name></italic> Hillebr.</td><td rowspan="1" colspan="1">E</td><td rowspan="1" colspan="1">K</td></tr><tr><td rowspan="1" colspan="1">
              <italic><tp:taxon-name><tp:taxon-name-part taxon-name-part-type="genus">Platydesma</tp:taxon-name-part> <tp:taxon-name-part taxon-name-part-type="species">spathulata</tp:taxon-name-part></tp:taxon-name></italic> (A.Gray) B.C.Stone</td><td rowspan="1" colspan="1"/><td rowspan="1" colspan="1">K, O, M, H</td></tr></tbody></table></table-wrap><p>
            <italic>IUCN Red List Category.</italic> When evaluated using the World Conservation Union (IUCN) criteria for endangerment (IUCN 2001), <italic><tp:taxon-name><tp:taxon-name-part taxon-name-part-type="genus">Melicope</tp:taxon-name-part> <tp:taxon-name-part taxon-name-part-type="species">oppenheimeri</tp:taxon-name-part></tp:taxon-name></italic> falls into the <abbrev xmlns:xlink="http://www.w3.org/1999/xlink" id="ABBRID0EE5BG" xlink:type="simple"><def><p>Critically Endangered </p></def>(CR)</abbrev> category, which designates this species as facing a very high risk of extinction in the wild. Our formal evaluation can be summarized by the following IUCN hierarchical alphanumeric numbering system of criteria and subcriteria: <abbrev xmlns:xlink="http://www.w3.org/1999/xlink" xlink:title="Critically Endangered" id="ABBRID0EO5BG" xlink:type="simple">CR</abbrev> B1ab(i,ii,iii,v)+2ab(i,ii,iii,v); C2a(ii); D; which reflects a severely limited <abbrev xmlns:xlink="http://www.w3.org/1999/xlink" id="ABBRID0EV5BG" xlink:type="simple"><def><p>Extent of Occurrence </p></def>(EOO)</abbrev> and <abbrev xmlns:xlink="http://www.w3.org/1999/xlink" id="ABBRID0E25BG" xlink:type="simple"><def><p>Area of Occupancy </p></def>(AOO)</abbrev> of less than 1 km<sup>2</sup> and a wild population of only three individuals. It should be noted that seed collections of <italic><tp:taxon-name><tp:taxon-name-part taxon-name-part-type="genus">Melicope</tp:taxon-name-part> <tp:taxon-name-part taxon-name-part-type="species">oppenheimeri</tp:taxon-name-part></tp:taxon-name></italic> have been made by Maui <abbrev xmlns:xlink="http://www.w3.org/1999/xlink" xlink:title="Plant Extinction Prevention Program" id="ABBRID0EN6BG" xlink:type="simple">PEPP</abbrev> staff during routine monitoring and there is currently a single cultivated individual being grown at the Olinda Rare Plant Facility on East Maui.</p></tp:treatment-sec><ref-list><ref id="B21"><mixed-citation xmlns:xlink="http://www.w3.org/1999/xlink" xlink:type="simple">
          <person-group><name name-style="western"><surname>Wagner</surname><given-names>WL</given-names></name><name name-style="western"><surname>Herbst</surname><given-names>DR</given-names></name><name name-style="western"><surname>Sohmer</surname><given-names>SH</given-names></name></person-group> (<year>1999</year>) <source>Manual of the flowering plants of Hawai‘i</source>, <edition>revised edition with supplement</edition> by Wagner WL &amp; Herbst DR, pp. <fpage>1855</fpage>–<lpage>1918</lpage>. <publisher-name>University of Hawai‘i Press</publisher-name>, <size units="page">1919 pp</size>. <comment>in 2 volumes</comment>. (<comment>Bishop Museum Special Publication 97</comment>).</mixed-citation></ref><ref id="B22"><mixed-citation xmlns:xlink="http://www.w3.org/1999/xlink" xlink:type="simple">
          <person-group><name name-style="western"><surname>Wood</surname><given-names>KR</given-names></name></person-group> (<year>1997</year>) <source>Checklist of vascular plants of Kaho‘olewa Ridge, West Maui, Pu‘u Kukui to Kapohue (1585–1770 m elev.</source>), <publisher-name>National Tropical Botanical Garden Biological</publisher-name> <issue>Report #26</issue>, <size units="page">11 pp</size>.</mixed-citation></ref><ref id="B8"><mixed-citation xmlns:xlink="http://www.w3.org/1999/xlink" xlink:type="simple">
          <person-group><name name-style="western"><surname>Hartley</surname><given-names>TG</given-names></name></person-group> (<year>2001</year>) <article-title>On the Taxonomy and Biogeography of <italic><tp:taxon-name><tp:taxon-name-part taxon-name-part-type="genus">Euodia</tp:taxon-name-part></tp:taxon-name></italic> and <italic><tp:taxon-name><tp:taxon-name-part taxon-name-part-type="genus">Melicope</tp:taxon-name-part></tp:taxon-name></italic> (<tp:taxon-name><tp:taxon-name-part taxon-name-part-type="family">Rutaceae</tp:taxon-name-part></tp:taxon-name>).</article-title> In: <source>Allertonia</source> <volume>Volume 8</volume>(<issue>1</issue>), <publisher-name>National Tropical Botanical Garden</publisher-name>, <publisher-loc>Lawa‘i, Kaua‘i, Hawai‘i</publisher-loc>.</mixed-citation></ref><ref id="B3"><mixed-citation xmlns:xlink="http://www.w3.org/1999/xlink" xlink:type="simple">
          <person-group><name name-style="western"><surname>Appelhans</surname><given-names>MS</given-names></name><name name-style="western"><surname>Wen</surname><given-names>J</given-names></name><name name-style="western"><surname>Wagner</surname><given-names>WL</given-names></name></person-group> (<year>2014b</year>) <article-title>A molecular phylogeny of <italic><tp:taxon-name><tp:taxon-name-part taxon-name-part-type="genus">Acronychia</tp:taxon-name-part></tp:taxon-name></italic>, <italic><tp:taxon-name><tp:taxon-name-part taxon-name-part-type="genus">Euodia</tp:taxon-name-part></tp:taxon-name></italic>, <italic><tp:taxon-name><tp:taxon-name-part taxon-name-part-type="genus">Melicope</tp:taxon-name-part></tp:taxon-name></italic> and relatives (<tp:taxon-name><tp:taxon-name-part taxon-name-part-type="family">Rutaceae</tp:taxon-name-part></tp:taxon-name>) reveals polyphyletic genera and key innovations for species richness.</article-title> <source>Molecular Phylogenetics and Evolution</source> <volume>79</volume>: <fpage>54</fpage>–<lpage>68</lpage>. doi: <ext-link xlink:type="simple" ext-link-type="doi" xlink:href="10.1016/j.ympev.2014.06.014">10.1016/j.ympev.2014.06.014</ext-link></mixed-citation></ref><ref id="B4"><mixed-citation xmlns:xlink="http://www.w3.org/1999/xlink" xlink:type="simple">
          <person-group><name name-style="western"><surname>Appelhans</surname><given-names>MS</given-names></name><name name-style="western"><surname>Wen</surname><given-names>J</given-names></name><name name-style="western"><surname>Wood</surname><given-names>KR</given-names></name><name name-style="western"><surname>Allan</surname><given-names>GJ</given-names></name><name name-style="western"><surname>Zimmer</surname><given-names>EA</given-names></name><name name-style="western"><surname>Wagner</surname><given-names>WL</given-names></name></person-group> (<year>2014c</year>) <article-title>Molecular phylogenetic analysis of Hawaiian <tp:taxon-name><tp:taxon-name-part taxon-name-part-type="family">Rutaceae</tp:taxon-name-part></tp:taxon-name> (<italic><tp:taxon-name><tp:taxon-name-part taxon-name-part-type="genus">Melicope</tp:taxon-name-part></tp:taxon-name></italic>, <italic><tp:taxon-name><tp:taxon-name-part taxon-name-part-type="genus">Platydesma</tp:taxon-name-part></tp:taxon-name></italic> and <italic><tp:taxon-name><tp:taxon-name-part taxon-name-part-type="genus">Zanthoxylum</tp:taxon-name-part></tp:taxon-name></italic>) and their different colonization patterns.</article-title> <source>Botanical Journal of the Linnean Society</source> <volume>174</volume>: <fpage>425</fpage>–<lpage>448</lpage>. doi: <ext-link xlink:type="simple" ext-link-type="doi" xlink:href="10.1111/boj.12123">10.1111/boj.12123</ext-link></mixed-citation></ref><ref id="B15"><mixed-citation xmlns:xlink="http://www.w3.org/1999/xlink" xlink:type="simple">
          <person-group><name name-style="western"><surname>Kreft</surname><given-names>H</given-names></name><name name-style="western"><surname>Jetz</surname><given-names>W</given-names></name><name name-style="western"><surname>Mutke</surname><given-names>J</given-names></name><name name-style="western"><surname>Kier</surname><given-names>G</given-names></name><name name-style="western"><surname>Barthlott</surname><given-names>W</given-names></name></person-group> (<year>2008</year>) <article-title>Global diversity of island floras from a macroecological perspective.</article-title> <source>Ecological Letters</source> <volume>11</volume>: <fpage>116</fpage>–<lpage>127</lpage>.</mixed-citation></ref><ref id="B19"><mixed-citation xmlns:xlink="http://www.w3.org/1999/xlink" xlink:type="simple">
          <person-group><name name-style="western"><surname>Sakai</surname><given-names>AK</given-names></name><name name-style="western"><surname>Wagner</surname><given-names>WL</given-names></name><name name-style="western"><surname>Mehrhoff</surname><given-names>LA</given-names></name></person-group> (<year>2002</year>) <article-title>Patterns of endangerment in the Hawaiian flora.</article-title> <source>Systematic Biology</source> <volume>51</volume>: <fpage>276</fpage>–<lpage>302</lpage>. doi: <ext-link xlink:type="simple" ext-link-type="doi" xlink:href="10.1080/10635150252899770">10.1080/10635150252899770</ext-link></mixed-citation></ref><ref id="B12"><mixed-citation xmlns:xlink="http://www.w3.org/1999/xlink" xlink:type="simple">
          <person-group><name name-style="western"><surname>Kearns</surname><given-names>CA</given-names></name><name name-style="western"><surname>Inouye</surname><given-names>DW</given-names></name><name name-style="western"><surname>Waser</surname><given-names>N</given-names></name></person-group> (<year>1998</year>) <article-title>Endangered mutualisms: the conservation of plant-pollinator interactions.</article-title> <source>Annual Review of Ecology and Systematics</source> <volume>29</volume>: <fpage>83</fpage>–<lpage>112</lpage>. doi: <ext-link xlink:type="simple" ext-link-type="doi" xlink:href="10.1146/annurev.ecolsys.29.1.83">10.1146/annurev.ecolsys.29.1.83</ext-link></mixed-citation></ref><ref id="B16"><mixed-citation xmlns:xlink="http://www.w3.org/1999/xlink" xlink:type="simple">
          <person-group><name name-style="western"><surname>Milberg</surname><given-names>P</given-names></name><name name-style="western"><surname>Tyrberg</surname><given-names>T</given-names></name></person-group> (<year>1993</year>) <article-title>Naïve birds and noble savages – a review of man-caused prehistoric extinctions of island birds.</article-title> <source>Ecography</source> <volume>16</volume>: <fpage>229</fpage>–<lpage>250</lpage>. doi: <ext-link xlink:type="simple" ext-link-type="doi" xlink:href="10.1111/j.1600-0587.1993.tb00213.x">10.1111/j.1600-0587.1993.tb00213.x</ext-link></mixed-citation></ref><ref id="B24"><mixed-citation xmlns:xlink="http://www.w3.org/1999/xlink" xlink:type="simple">
          <person-group><name name-style="western"><surname>Wood</surname><given-names>KR</given-names></name></person-group> (<year>2007</year>) <article-title>New plant records, rediscoveries, range extensions, and possible extinctions within the Hawaiian Islands.</article-title> <source>Bishop Museum Occasional Papers</source> <volume>96</volume>: <fpage>13</fpage>–<lpage>17</lpage>.</mixed-citation></ref><ref id="B25"><mixed-citation xmlns:xlink="http://www.w3.org/1999/xlink" xlink:type="simple">
          <person-group><name name-style="western"><surname>Wood</surname><given-names>KR</given-names></name></person-group> (<year>2012</year>) <article-title>Possible Extinctions, Rediscoveries and New Plant Records within the Hawaiian Islands.</article-title> <source>Bishop Museum Occasional Papers</source> <volume>113</volume>: <fpage>91</fpage>–<lpage>102</lpage>.</mixed-citation></ref><ref id="B13"><mixed-citation xmlns:xlink="http://www.w3.org/1999/xlink" xlink:type="simple">
          <person-group><name name-style="western"><surname>Kingsford</surname><given-names>RT</given-names></name><name name-style="western"><surname>Watson</surname><given-names>JEM</given-names></name><name name-style="western"><surname>Lundquist</surname><given-names>CJ</given-names></name><name name-style="western"><surname>Venter</surname><given-names>O</given-names></name><name name-style="western"><surname>Hughes</surname><given-names>L</given-names></name><name name-style="western"><surname>Johnson</surname><given-names>EL</given-names></name><name name-style="western"><surname>Atherton</surname><given-names>J</given-names></name><name name-style="western"><surname>Gawel</surname><given-names>M</given-names></name><name name-style="western"><surname>Keith</surname><given-names>DA</given-names></name><name name-style="western"><surname>Mackey</surname><given-names>BG</given-names></name><name name-style="western"><surname>Morley</surname><given-names>C</given-names></name><name name-style="western"><surname>Possingham</surname><given-names>HP</given-names></name><name name-style="western"><surname>Raynor</surname><given-names>B</given-names></name><name name-style="western"><surname>Recher</surname><given-names>HF</given-names></name><name name-style="western"><surname>Wilson</surname><given-names>KA</given-names></name></person-group> (<year>2009</year>) <article-title>Major Conservation Policy Issues for Biodiversity in Oceania.</article-title> <source>Conservation Biology</source> <volume>23</volume>: <fpage>834</fpage>–<lpage>840</lpage>. doi: <ext-link xlink:type="simple" ext-link-type="doi" xlink:href="10.1111/j.1523-1739.2009.01287.x">10.1111/j.1523-1739.2009.01287.x</ext-link></mixed-citation></ref><ref id="B27"><mixed-citation xmlns:xlink="http://www.w3.org/1999/xlink" xlink:type="simple">
          <person-group><name name-style="western"><surname>Wood</surname><given-names>KR</given-names></name></person-group> (<year>2015</year>) <article-title><italic><tp:taxon-name><tp:taxon-name-part taxon-name-part-type="genus">Delissea</tp:taxon-name-part> <tp:taxon-name-part taxon-name-part-type="species">rhytidosperma</tp:taxon-name-part></tp:taxon-name></italic> H. Mann (<tp:taxon-name><tp:taxon-name-part taxon-name-part-type="family">Campanulaceae</tp:taxon-name-part></tp:taxon-name>) and <italic><tp:taxon-name><tp:taxon-name-part taxon-name-part-type="genus">Phyllostegia</tp:taxon-name-part> <tp:taxon-name-part taxon-name-part-type="species">kahiliensis</tp:taxon-name-part></tp:taxon-name></italic> H. St. John (<tp:taxon-name><tp:taxon-name-part taxon-name-part-type="family">Lamiaceae</tp:taxon-name-part></tp:taxon-name>) possibly extinct on Kaua‘i, Hawaiian Islands.</article-title> <source>Bishop Museum Occasional Papers</source> <volume>116</volume>: <fpage>31</fpage>–<lpage>33</lpage>.</mixed-citation></ref><ref id="B11"><mixed-citation xmlns:xlink="http://www.w3.org/1999/xlink" xlink:type="simple">
          <person-group><name name-style="western"><surname>James</surname><given-names>HF</given-names></name><name name-style="western"><surname>Olson</surname><given-names>SL</given-names></name></person-group> (<year>1991</year>) <article-title>Descriptions of 32 new species of Hawaiian birds. Part II. <tp:taxon-name><tp:taxon-name-part taxon-name-part-type="order">Passeriformes</tp:taxon-name-part></tp:taxon-name>.</article-title> <source>Ornithological Monographs</source> <volume>46</volume>: <fpage>1</fpage>–<lpage>88</lpage>. doi: <ext-link xlink:type="simple" ext-link-type="doi" xlink:href="10.2307/40166713">10.2307/40166713</ext-link></mixed-citation></ref><ref id="B18"><mixed-citation xmlns:xlink="http://www.w3.org/1999/xlink" xlink:type="simple">
          <person-group><name name-style="western"><surname>Olson</surname><given-names>SL</given-names></name><name name-style="western"><surname>James</surname><given-names>HF</given-names></name></person-group> (<year>1991</year>) <article-title>Descriptions of 32 new species of Hawaiian birds. Part I. Non-<tp:taxon-name><tp:taxon-name-part taxon-name-part-type="order">Passeriformes</tp:taxon-name-part></tp:taxon-name>.</article-title> <source>Ornithological Monographs</source> <volume>45</volume>: <fpage>1</fpage>–<lpage>88</lpage>. doi: <ext-link xlink:type="simple" ext-link-type="doi" xlink:href="10.2307/40166794">10.2307/40166794</ext-link></mixed-citation></ref><ref id="B5"><mixed-citation xmlns:xlink="http://www.w3.org/1999/xlink" xlink:type="simple">
          <person-group><name name-style="western"><surname>Burney</surname><given-names>DA</given-names></name><name name-style="western"><surname>James</surname><given-names>HF</given-names></name><name name-style="western"><surname>Burney</surname><given-names>LP</given-names></name><name name-style="western"><surname>Olson</surname><given-names>SL</given-names></name><name name-style="western"><surname>Kikuchi</surname><given-names>W</given-names></name><name name-style="western"><surname>Wagner</surname><given-names>WL</given-names></name><name name-style="western"><surname>Burney</surname><given-names>M</given-names></name><name name-style="western"><surname>McCluskey</surname><given-names>D</given-names></name><name name-style="western"><surname>Kikuchi</surname><given-names>D</given-names></name><name name-style="western"><surname>Grady</surname><given-names>FV</given-names></name><name name-style="western"><surname>Gage</surname><given-names>R II</given-names></name><name name-style="western"><surname>Nishek</surname><given-names>R</given-names></name></person-group> (<year>2001</year>) <article-title>Fossil evidence for a diverse biota from Kauai and its transformation since human arrival.</article-title> <source>Ecological Monographs</source> <volume>71</volume>: <fpage>615</fpage>–<lpage>641</lpage>.</mixed-citation></ref><ref id="B26"><mixed-citation xmlns:xlink="http://www.w3.org/1999/xlink" xlink:type="simple">
          <person-group><name name-style="western"><surname>Wood</surname><given-names>KR</given-names></name></person-group> (<year>2014</year>) <article-title>Lose One, Lose Another</article-title>, in The Bulletin, <publisher-name>National Tropical Botanical Garden</publisher-name>, <publisher-loc>Kalaheo, Hawai‘i, USA</publisher-loc> <volume>31</volume>: <fpage>8</fpage>–<lpage>13</lpage>.</mixed-citation></ref><ref id="B7"><mixed-citation xmlns:xlink="http://www.w3.org/1999/xlink" xlink:type="simple">
          <person-group><name name-style="western"><surname>Harbaugh</surname><given-names>DT</given-names></name><name name-style="western"><surname>Wagner</surname><given-names>WL</given-names></name><name name-style="western"><surname>Allan</surname><given-names>GJ</given-names></name><name name-style="western"><surname>Zimmer</surname><given-names>EA</given-names></name></person-group> (<year>2009</year>) <article-title>The Hawaiian Archipelago is a stepping stone for dispersal in the Pacific: an example from the plant genus <italic><tp:taxon-name><tp:taxon-name-part taxon-name-part-type="genus">Melicope</tp:taxon-name-part></tp:taxon-name></italic> (<tp:taxon-name><tp:taxon-name-part taxon-name-part-type="family">Rutaceae</tp:taxon-name-part></tp:taxon-name>).</article-title> <source>Journal of Biogeography</source> <volume>36</volume>: <fpage>230</fpage>–<lpage>241</lpage>. doi: <ext-link xlink:type="simple" ext-link-type="doi" xlink:href="10.1111/j.1365-2699.2008.02008.x">10.1111/j.1365-2699.2008.02008.x</ext-link></mixed-citation></ref></ref-list></tp:taxon-treatment>
